# Supplementary material for: How Effective Are DNA Barcodes in the Identification of African Rainforest Trees?
Source: PLoS One. 2013 Apr 2;8(4):e54921. doi: 10.1371/journal.pone.0054921 (PMC3615068; doi:10.1371/journal.pone.0054921)
Supplement: Table S1 — List of the herbarium samples, BOLD ID, GenBank accession numbers and summary of the sequencing success and intra-specific polymorphism. (XLS) [file pone.0054921.s002.xls]

## Sheet: Feuil1
								Available sequences			GenBank accession numbers
Country	Herbarium sample N°	BOLD ID	Family	Genus	Species	GC		rbcL*	matK*	trnH-psbA*	rbcL	matK	trnH-psbA
Cameroon	PM4946	TCAFR289-10	Acanthaceae	sp	Acanthaceae sp.			1	1	1	KC628217	KC627607	KC667773
Cameroon	PM5541	TCAFR290-10	Acanthaceae	sp	Acanthaceae sp.			1	1	1	KC628344	KC627700	KC667880
Cameroon	PM5561	COMPL113-13	Acanthaceae	sp	Acanthaceae sp.					1			KC688812
Cameroon	PM4985	TCAFR291-10	Fabaceae	Afzelia	Afzelia bella Harms			1	1	1	KC628648	KC627920	KC668118
Cameroon	PM5145	TCAFR292-10	Fabaceae	Afzelia	Afzelia bella Harms			1	1		KC628574	KC627867
Cameroon	PM5327	TCAFR293-10	Fabaceae	Afzelia	Afzelia bella Harms			1	1	1	KC627950	KC627408	KC667571
Cameroon	PM4804	TCAFR294-10	Sapindaceae	Allophylus	Allophylus megaphyllus Hutch. & Dalziel			1	1	1	KC628137	KC627539	KC667710
Cameroon	PM5427	TCAFR295-10	Sapindaceae	Allophylus	Allophylus megaphyllus Hutch. & Dalziel			1	1	1	KC628105	KC627519	KC667682
Cameroon	PM5513	TCAFR296-10	Sapindaceae	Allophylus	Allophylus megaphyllus Hutch. & Dalziel			1		1	KC628424		KC667941
Cameroon	PM5519	TCAFR297-10	Sapindaceae	Allophylus	Allophylus megaphyllus Hutch. & Dalziel			1		1	KC628475		KC667982
Cameroon	PM5095	TCAFR298-10	Apocynaceae	Alstonia	Alstonia boonei De Wild.			1	1	a	KC628315	KC627675	KC667855
Cameroon	PM5252	TCAFR299-10	Apocynaceae	Alstonia	Alstonia boonei De Wild.			1	1	b	KC627979	KC627431	KC667592
Cameroon	PM5527	TCAFR300-10	Apocynaceae	Alstonia	Alstonia boonei De Wild.			1	1	a	KC627958	KC627415	KC667578
Cameroon	PM4887	TCAFR301-10	Fabaceae	Angylocalyx	Angylocalyx oligophyllus (Baker) Baker f.			a	1		KC628265	KC627637
Cameroon	PM5447	TCAFR302-10	Fabaceae	Angylocalyx	Angylocalyx oligophyllus (Baker) Baker f.			b	1	a	KC627976	KC627428	KC667590
Cameroon	PM5448	TCAFR303-10	Fabaceae	Angylocalyx	Angylocalyx oligophyllus (Baker) Baker f.			a	1	b	KC628478	KC627801	KC667984
Cameroon	PM5379	TCAFR304-10	Fabaceae	Angylocalyx	Angylocalyx pynaertii De Wild.			1	1	a	KC628050	KC627479	KC667644
Cameroon	PM5425	TCAFR305-10	Fabaceae	Angylocalyx	Angylocalyx pynaertii De Wild.			1	1	b	KC628513	KC627826	KC668011
Cameroon	PM5426	TCAFR306-10	Fabaceae	Angylocalyx	Angylocalyx pynaertii De Wild.			1	1		KC627990	KC627440
Cameroon	PM5449	TCAFR307-10	Fabaceae	Angylocalyx	Angylocalyx pynaertii De Wild.			1	1		KC628450	KC627781
Gabon	Philippe 224	TCAFR263-10	Fabaceae	Angylocalyx	Angylocalyx sp.			*	*	*	KC628647	KC627919	KC668117
Gabon	SIMAB 042502	TCAFR127-10	Anisophylleaceae	Anisophyllea	Anisophyllea polyneura Floret			*	*	*	KC628223	KC627610	KC667779
Gabon	Philippe 058	TCAFR175-10	Anisophylleaceae	Anisophyllea	Anisophyllea polyneura Floret			*	*	*	KC628363	KC627714	KC667895
Gabon	Philippe 128	TCAFR203-10	Anisophylleaceae	Anisophyllea	Anisophyllea polyneura Floret			*		*	KC628136		KC667709
Gabon	Philippe 163	TCAFR124-10	Anisophylleaceae	Anisophyllea	Anisophyllea purpurascens Hutch. & Dalziel	1		1	b	b	KC628576	KC627868	KC668061
Gabon	Philippe 131	TCAFR206-10	Anisophylleaceae	Anisophyllea	Anisophyllea purpurascens Hutch. & Dalziel	1		1	b	b	KC628332	KC627689	KC667869
Gabon	Philippe 249	TCAFR282-10	Anisophylleaceae	Anisophyllea	Anisophyllea purpurascens Hutch. & Dalziel	1		1	b	b	KC627992	KC627442	KC667602
Cameroon	PM4869	TCAFR308-10	Anisophylleaceae	Anisophyllea	Anisophyllea purpurascens Hutch. & Dalziel	1		1	a		KC628159	KC627557
Cameroon	PM5024	COMPL023-13	Anisophylleaceae	Anisophyllea	Anisophyllea purpurascens Hutch. & Dalziel	1				a			KC688817
Cameroon	PM4870	TCAFR309-10	Anisophylleaceae	Anisophyllea	Anisophyllea sororia Pierre			1	a		KC628143	KC627544
Cameroon	PM4989	TCAFR310-10	Anisophylleaceae	Anisophyllea	Anisophyllea sororia Pierre			1	b	1	KC627947	KC627405	KC667569
Gabon	Philippe 210	TCAFR258-10	Anisophylleaceae	Anisophyllea	Anisophyllea sp.			*	*	*	KC628650	KC627922	KC668120
Gabon	Philippe 195	TCAFR248-10	Anisophylleaceae	Anisophyllea	Anisophyllea sp. 1			*	*	*	KC628489	KC627806	KC667990
Gabon	Philippe 103	TCAFR003-10	Annonaceae	Annickia	Annickia affinis (Exell) Versteegh & Sosef	1		1	1	1	KC628034	KC627470	KC667631
Gabon	Philippe 145	TCAFR004-10	Annonaceae	Annickia	Annickia affinis (Exell) Versteegh & Sosef	1		1	1	1	KC628271	KC627642	KC667820
Cameroon	PM4900	TCAFR311-10	Annonaceae	Annickia	Annickia affinis (Exell) Versteegh & Sosef	1			1	1		KC685083	KC688813
Cameroon	PM5305	TCAFR312-10	Annonaceae	Annickia	Annickia affinis (Exell) Versteegh & Sosef	1		1	1	1	KC628415	KC627755	KC667934
Cameroon	PM5338	TCAFR313-10	Annonaceae	Annickia	Annickia affinis (Exell) Versteegh & Sosef	1		1	1	1	KC628313	KC627673	KC667853
Gabon	SIMAB 041811	TCAFR129-10	Fabaceae	Anthonotha	Anthonotha fragrans (Baker f.) Exell & Hillc.	1		1			KC628532
Cameroon	PM4828	TCAFR314-10	Fabaceae	Anthonotha	Anthonotha fragrans (Baker f.) Exell & Hillc.	1		1			KC628021
Cameroon	PM5160	TCAFR315-10	Fabaceae	Anthonotha	Anthonotha fragrans (Baker f.) Exell & Hillc.	1		1		1	KC628515		KC668013
Cameroon	PM5236	TCAFR316-10	Fabaceae	Anthonotha	Anthonotha fragrans (Baker f.) Exell & Hillc.	1		1			KC628635
Cameroon	PM5206	TCAFR317-10	Fabaceae	Anthonotha	Anthonotha lamprophylla (Harms) J.Léonard			1		1	KC628160		KC667726
Cameroon	PM5181	COMPL042-13	Fabaceae	Anthonotha	Anthonotha lamprophylla (Harms) J.Léonard					1			KC688742
Cameroon	PM5134	TCAFR318-10	Fabaceae	Anthonotha	Anthonotha macrophylla P.Beauv.			1			KC628044
Cameroon	PM5177	TCAFR319-10	Fabaceae	Anthonotha	Anthonotha macrophylla P.Beauv.			1		1	KC628430		KC667946
Cameroon	PM5565	TCAFR320-10	Fabaceae	Anthonotha	Anthonotha macrophylla P.Beauv.			1			KC628145
Gabon	Philippe 243	TCAFR278-10	Fabaceae	Anthonotha	Anthonotha sp.			*		*	KC628585		KC668070
Cameroon	PM5393	TCAFR321-10	Phyllanthaceae	Antidesma	Antidesma vogelianum Müll.Arg.					a			KC688709
Cameroon	PM5551	TCAFR322-10	Phyllanthaceae	Antidesma	Antidesma vogelianum Müll.Arg.			1		b	KC628530		KC668025
Cameroon	PM5452	TCAFR323-10	Rubiaceae	Aoranthe	Aoranthe cladantha (K.Schum.) Somers			1	1	1	KC627986	KC627436	KC667598
Cameroon	PM5550	TCAFR324-10	Rubiaceae	Aoranthe	Aoranthe cladantha (K.Schum.) Somers			1	1	1	KC628193	KC627585	KC667754
Cameroon	PM4895	TCAFR325-10	Sapindaceae	Aporrhiza	Aporrhiza sp.			1	1	1	KC628541	KC627843	KC668033
Cameroon	PM5490	TCAFR326-10	Sapindaceae	Aporrhiza	Aporrhiza sp.			1	1	1	KC628230	KC627613	KC667786
Cameroon	PM5428	COMPL085-13	Sapindaceae	Aporrhiza	Aporrhiza sp.			1		1	KC628393		KC667918
Cameroon	PM5000	TCAFR327-10	Rubiaceae	Aulacocalyx	Aulacocalyx caudata (Hiern) Keay			1	1	a	KC628595	KC627882	KC668076
Cameroon	PM4829	COMPL001-13	Rubiaceae	Aulacocalyx	Aulacocalyx caudata (Hiern) Keay			1		b	KC628070		KC667662
Cameroon	PM5029	COMPL024-13	Rubiaceae	Aulacocalyx	Aulacocalyx caudata (Hiern) Keay					a			KC688799
Cameroon	PM4826	TCAFR328-10	Rubiaceae	Aulacocalyx	Aulacocalyx jasminiflora Hook.f.			1	1	1	KC628497	KC627814	KC667996
Cameroon	PM5167	TCAFR329-10	Rubiaceae	Aulacocalyx	Aulacocalyx jasminiflora Hook.f.			1	1	1	KC628640	KC627914	KC668111
Cameroon	PM5034	COMPL027-13	Rubiaceae	Aulacocalyx	Aulacocalyx jasminiflora Hook.f.					1			KC688723
Cameroon	PM4838	TCAFR330-10	Rubiaceae	Aulacocalyx	Aulacocalyx talbotii (Wernham) Keay			1	1		KC628074	KC627500
Cameroon	PM4947	TCAFR331-10	Rubiaceae	Aulacocalyx	Aulacocalyx talbotii (Wernham) Keay			1	1	a	KC628485	KC627803	KC667987
Cameroon	PM5261	TCAFR332-10	Rubiaceae	Aulacocalyx	Aulacocalyx talbotii (Wernham) Keay			1	1	b	KC628325	KC627685	KC667862
Cameroon	PM4945	COMPL014-13	Fabaceae	Baphia	Baphia capparidifolia Baker					1			KC688741
Cameroon	PM4832	TCAFR333-10	Fabaceae	Baphia	Baphia laurifolia Baill.				1	1		KC685076	KC688704
Cameroon	PM4958	TCAFR334-10	Fabaceae	Baphia	Baphia laurifolia Baill.				1	1		KC685077	KC688729
Cameroon	PM4909	COMPL008-13	Fabaceae	Baphia	Baphia laurifolia Baill.					1			KC688739
Gabon	Philippe 078	TCAFR193-10	Fabaceae	Baphia	Baphia sp.			*	*	*	KC627967	KC627421	KC667585
Cameroon	PM5055	TCAFR335-10	Fabaceae	Baphia	Baphia sp.				1			KC685084
Cameroon	PM5172	TCAFR336-10	Fabaceae	Baphia	Baphia sp.				1	1		KC627788	KC667967
Cameroon	PM4831	TCAFR337-10	Passifloraceae	Barteria	Barteria fistulosa Mast.			1	1	1	KC628195	KC627587	KC667755
Cameroon	PM5396	TCAFR338-10	Passifloraceae	Barteria	Barteria fistulosa Mast.			1		1	KC628575		KC668060
Cameroon	PM5321	TCAFR339-10	Lauraceae	Beilschmiedia	Beilschmiedia acuta Kosterm.			1	1	1	KC628468	KC627796	KC667976
Cameroon	PM5131	COMPL039-13	Lauraceae	Beilschmiedia	Beilschmiedia acuta Kosterm.					1			KC688805
Cameroon	PM4823	TCAFR340-10	Lauraceae	Beilschmiedia	Beilschmiedia jacques-felixii Robyns & R.Wilczek			1	1	1	KC627949	KC627407	KC667570
Cameroon	PM5025	TCAFR341-10	Lauraceae	Beilschmiedia	Beilschmiedia jacques-felixii Robyns & R.Wilczek			1	1	1	KC628339	KC627695	KC667875
Cameroon	PM5566	TCAFR342-10	Lauraceae	Beilschmiedia	Beilschmiedia jacques-felixii Robyns & R.Wilczek			1	1		KC628011	KC627456
Gabon	Philippe 170	TCAFR122-10	Lauraceae	Beilschmiedia	Beilschmiedia sp.			*	*	*	KC628546	KC627846	KC668038
Gabon	Philippe 052	TCAFR169-10	Lauraceae	Beilschmiedia	Beilschmiedia sp.			*		*	KC628304		KC667847
Gabon	Philippe 129	TCAFR204-10	Lauraceae	Beilschmiedia	Beilschmiedia sp.			*	*	*	KC628388	KC627736	KC667915
Cameroon	PM4814	TCAFR343-10	Lauraceae	Beilschmiedia	Beilschmiedia sp.1			1		1	KC628297		KC667841
Cameroon	PM4943	TCAFR344-10	Lauraceae	Beilschmiedia	Beilschmiedia sp.1			1	1		KC628453	KC627784
Cameroon	PM5339	TCAFR345-10	Lauraceae	Beilschmiedia	Beilschmiedia sp.1			1	1		KC628161	KC627558
Cameroon	PM5278	TCAFR346-10	Lauraceae	Beilschmiedia	Beilschmiedia sp.2			1	1	1	KC628596	KC627883	KC668077
Cameroon	PM5517	COMPL107-13	Lauraceae	Beilschmiedia	Beilschmiedia sp.2					1			KC688749
Cameroon	PM4957	TCAFR347-10	Lauraceae	Beilschmiedia	Beilschmiedia sp.3			1	1	1	KC628612	KC627895	KC668089
Cameroon	PM5142	TCAFR348-10	Lauraceae	Beilschmiedia	Beilschmiedia sp.3			1		1	KC628250		KC667803
Cameroon	PM5523	TCAFR349-10	Lauraceae	Beilschmiedia	Beilschmiedia sp.3			1	1	1	KC628670	KC627936	KC668137
Cameroon	PM5079	COMPL033-13	Lauraceae	Beilschmiedia	Beilschmiedia sp.3					1			KC688721
Cameroon	PM5074	TCAFR350-10	Lauraceae	Beilschmiedia	Beilschmiedia sp.4			1	1	1	KC628333	KC627690	KC667870
Cameroon	PM5367	TCAFR351-10	Lauraceae	Beilschmiedia	Beilschmiedia sp.4			1		1	KC628660		KC668127
Cameroon	PM5030	COMPL025-13	Lauraceae	Beilschmiedia	Beilschmiedia sp.4					1			KC688733
Cameroon	P4806	TCAFR352-10	Rubiaceae	Belonophora	Belonophora talbotii (Wernham) Keay			1		1	KC628619		KC668094
Cameroon	PM4948	TCAFR353-10	Rubiaceae	Belonophora	Belonophora talbotii (Wernham) Keay			1	1	1	KC628248	KC627627	KC667801
Cameroon	PM5270	TCAFR354-10	Rubiaceae	Belonophora	Belonophora talbotii (Wernham) Keay			1	1		KC628138	KC627540
Cameroon	PM5567	TCAFR355-10	Rubiaceae	Belonophora	Belonophora talbotii (Wernham) Keay			1		1	KC628025		KC667626
Cameroon	PM4878	TCAFR356-10	Rubiaceae	Belonophora	Belonophora wernhamii Hutch. & Dalziel			1		1	KC628032		KC667630
Cameroon	PM5053	TCAFR357-10	Rubiaceae	Belonophora	Belonophora wernhamii Hutch. & Dalziel			1	1	1	KC628302	KC627667	KC667845
Cameroon	PM5173	TCAFR358-10	Rubiaceae	Belonophora	Belonophora wernhamii Hutch. & Dalziel			1		1	KC628421		KC667939
Cameroon	PM4890	TCAFR359-10	Fabaceae	Berlinia	Berlinia auriculata Benth.			1	1	1	KC628395	KC627740	KC667920
Cameroon	PM5062	TCAFR360-10	Fabaceae	Berlinia	Berlinia auriculata Benth.			1			KC628285
Cameroon	PM5337	TCAFR361-10	Fabaceae	Berlinia	Berlinia hollandii Hutch. & Dalziel			1		1	KC628547		KC668039
Cameroon	PM5562	TCAFR362-10	Fabaceae	Berlinia	Berlinia hollandii Hutch. & Dalziel			1	1	1	KC628537	KC627839	KC668030
Gabon	Philippe 252	TCAFR284-10	Fabaceae	Berlinia	Berlinia sp.			*		*	KC628668		KC668135
Cameroon	PM5507	TCAFR364-10	Rubiaceae	Bertiera	Bertiera laxa Benth.				1	a		KC685079	KC688773
Cameroon	PM5555	TCAFR365-10	Rubiaceae	Bertiera	Bertiera laxa Benth.			1		b	KC628175		KC667740
Cameroon	PM4936	TCAFR366-10	Rubiaceae	Bertiera	Bertiera racemosa (G.Don) K.Schum.			1	1	1	KC628396	KC627741	KC667921
Cameroon	PM5250	TCAFR367-10	Rubiaceae	Bertiera	Bertiera racemosa (G.Don) K.Schum.			1	1	1	KC628306	KC627670	KC667848
Cameroon	PM5360	TCAFR368-10	Rubiaceae	Bertiera	Bertiera racemosa (G.Don) K.Schum.			1			KC628324
Cameroon	PM4845	TCAFR369-10	Fabaceae	Calpocalyx	Calpocalyx dinklagei Harms			1	1	1	KC628117	KC627527	KC667692
Cameroon	PM5021	TCAFR370-10	Fabaceae	Calpocalyx	Calpocalyx dinklagei Harms			1	1	1	KC628104	KC627518	KC667681
Cameroon	PM5164	TCAFR371-10	Fabaceae	Calpocalyx	Calpocalyx dinklagei Harms			1	1	1	KC628048	KC627477	KC667642
Cameroon	PM5098	TCAFR372-10	Rubiaceae	Calycosiphonia	Calycosiphonia macrochlamys (K. Schum.) Robbr.			1	1	1	KC628476	KC627799	KC667983
Cameroon	PM5246	TCAFR373-10	Rubiaceae	Calycosiphonia	Calycosiphonia macrochlamys (K. Schum.) Robbr.			1	1	1	KC627965	KC627420	KC667584
Cameroon	PM5563	TCAFR374-10	Rubiaceae	Calycosiphonia	Calycosiphonia macrochlamys (K. Schum.) Robbr.			1	1	1	KC628068	KC627495	KC667660
Cameroon	PM4821	TCAFR375-10	Ochnaceae	Campylospermum	Campylospermum calanthum (Gilg) Farron			1		1	KC628502		KC668001
Cameroon	PM5161	TCAFR376-10	Ochnaceae	Campylospermum	Campylospermum calanthum (Gilg) Farron
Cameroon	PM5564	COMPL114-13	Ochnaceae	Campylospermum	Campylospermum calanthum (Gilg) Farron					1			KC688745
Cameroon	PM5012	TCAFR377-10	Ochnaceae	Campylospermum	Campylospermum flavum (Schumach. & Thonn.) Farron			1		1	KC628030		KC667629
Cameroon	PM5251	TCAFR378-10	Ochnaceae	Campylospermum	Campylospermum flavum (Schumach. & Thonn.) Farron			1		1	KC628443		KC667956
Cameroon	PM5440	TCAFR379-10	Ochnaceae	Campylospermum	Campylospermum flavum (Schumach. & Thonn.) Farron			1		1	KC628026		KC667627
Cameroon	PM4847	TCAFR669-10	Ochnaceae	Campylospermum	Campylospermum laxiflorum (De Wild. & T. Durand) Tiegh.			1		1	KC628040		KC667636
Cameroon	PM5365	TCAFR670-10	Ochnaceae	Campylospermum	Campylospermum laxiflorum (De Wild. & T. Durand) Tiegh.			1		1	KC628470		KC667978
Cameroon	PM5407	COMPL077-13	Ochnaceae	Campylospermum	Campylospermum laxiflorum (De Wild. & T. Durand) Tiegh.					1			KC688766
Cameroon	PM5176	TCAFR380-10	Ochnaceae	Campylospermum	Campylospermum mannii (Oliv.) Tiegh.			1		1	KC628518		KC668015
Cameroon	PM5400	TCAFR381-10	Ochnaceae	Campylospermum	Campylospermum mannii (Oliv.) Tiegh.			1		1	KC628528		KC668023
Cameroon	PM5568	TCAFR382-10	Ochnaceae	Campylospermum	Campylospermum mannii (Oliv.) Tiegh.			1		1	KC628376		KC667904
Cameroon	PM5491	TCAFR383-10	Ochnaceae	Campylospermum	Campylospermum sulcatum (Tiegh.) Farron			1		1	KC628125		KC667698
Cameroon	PM5492	TCAFR384-10	Ochnaceae	Campylospermum	Campylospermum sulcatum (Tiegh.) Farron			1		1	KC628103		KC667680
Cameroon	PM5601	TCAFR385-10	Rubiaceae	Canthium	Canthium sp.3			1	1		KC627998	KC627447
Gabon	Philippe 139	TCAFR071-10	Meliaceae	Carapa	Carapa procera DC	1		b		1	KC628035		KC667632
Cameroon	PM4995	TCAFR386-10	Meliaceae	Carapa	Carapa procera DC	1		a	1	1	KC628172	KC627567	KC667737
Cameroon	PM5170	TCAFR387-10	Meliaceae	Carapa	Carapa procera DC	1		a		1	KC628153		KC667722
Cameroon	PM5212	TCAFR388-10	Meliaceae	Carapa	Carapa procera DC	1		a	1		KC628191	KC627583
Cameroon	PM5050	TCAFR389-10	Polygalaceae	Carpolobia	Carpolobia lutea G.Don			1		1	KC628046		KC667640
Cameroon	PM5244	TCAFR390-10	Polygalaceae	Carpolobia	Carpolobia lutea G.Don			1	1	1	KC628385	KC627733	KC667913
Cameroon	PM5478	TCAFR391-10	Polygalaceae	Carpolobia	Carpolobia lutea G.Don			1		1	KC628259		KC667811
Cameroon	PM5482	TCAFR392-10	Salicaceae	Casearia	Casearia barteri Mast.			1	1	a	KC628148	KC627548	KC667717
Cameroon	PM5560	TCAFR393-10	Salicaceae	Casearia	Casearia barteri Mast.			1		b	KC628550		KC668042
Cameroon	PM5249	COMPL052-13	Rhizophoraceae	Cassipourea	Cassipourea sericea Alston			1	1		KC628079	KC627505
Cameroon	PM5424	COMPL084-13	Rhizophoraceae	Cassipourea	Cassipourea sericea Alston			1	1		KC628425	KC627762
Cameroon	PM4873	TCAFR394-10	Malvaceae	Chlamydocola	Chlamydocola chlamydantha (K.Schum.) M.Bodard			1	1	1	KC628023	KC627464	KC667624
Cameroon	PM5257	TCAFR395-10	Malvaceae	Chlamydocola	Chlamydocola chlamydantha (K.Schum.) M.Bodard			1	1	1	KC628448	KC627779	KC667960
Cameroon	PM5353	TCAFR396-10	Malvaceae	Chlamydocola	Chlamydocola chlamydantha (K.Schum.) M.Bodard			1	1	1	KC627960	KC627416	KC667580
Cameroon	PM4950	TCAFR399-10	Chrysobalanaceae	sp	Chrysobalanaceae sp.			1			KC628031
Cameroon	PM5346	TCAFR400-10	Chrysobalanaceae	sp	Chrysobalanaceae sp.			1	1	1	KC628463	KC627792	KC667971
Cameroon	PM5500	TCAFR401-10	Chrysobalanaceae	sp	Chrysobalanaceae sp.			1			KC628587
Cameroon	PM5199	TCAFR397-10	Chrysobalanaceae	Chrysobalanus	Chrysobalanus icaco L.			1	1	1	KC628284	KC627653	KC667830
Cameroon	PM5362	TCAFR398-10	Chrysobalanaceae	Chrysobalanus	Chrysobalanus icaco L.			1	1	1	KC628076	KC627502	KC667665
Cameroon	PM5441	COMPL087-13	Chrysobalanaceae	Chrysobalanus	Chrysobalanus icaco L.					1			KC688789
Cameroon	PM4999	TCAFR402-10	Sapotaceae	Chrysophyllum	Chrysophyllum sp. nov.			1		1	KC628240		KC667795
Cameroon	PM5184	TCAFR403-10	Sapotaceae	Chrysophyllum	Chrysophyllum sp. nov.			1	1	1	KC628664	KC627932	KC668131
Cameroon	PM5553	TCAFR404-10	Sapotaceae	Chrysophyllum	Chrysophyllum sp. nov.			1	1	1	KC628221	KC627609	KC667777
Gabon	Philippe 133	TCAFR207-10	Sapotaceae	Chrysophyllum	Chrysophyllum subnudum Baker			*			KC628535
Cameroon	PM5467	TCAFR405-10	Sapindaceae	Chytranthus	Chytranthus sp.			1	1	1	KC628347	KC627703	KC667882
Cameroon	PM5468	TCAFR406-10	Sapindaceae	Chytranthus	Chytranthus sp.			1	1	1	KC628274	KC627645	KC667823
Cameroon	PM5102	TCAFR407-10	Sapindaceae	Chytranthus	Chytranthus sp.3			1		a	KC628514		KC668012
Cameroon	PM5216	TCAFR408-10	Sapindaceae	Chytranthus	Chytranthus sp.3			1	1	b	KC628336	KC627693	KC667873
Cameroon	PM4819	TCAFR409-10	Sapindaceae	Chytranthus	Chytranthus talbotii (Baker f.) Keay			1	1	1	KC628569	KC627863	KC668057
Cameroon	PM5094	TCAFR410-10	Sapindaceae	Chytranthus	Chytranthus talbotii (Baker f.) Keay			1	1	1	KC628119	KC627529	KC667694
Cameroon	PM5228	TCAFR411-10	Sapindaceae	Chytranthus	Chytranthus talbotii (Baker f.) Keay			1		1	KC628168		KC667733
Cameroon	PM5486	TCAFR412-10	Myristicaceae	Coelocaryon	Coelocaryon preussii Warb.				1	1		KC685082	KC688811
Cameroon	PM5061	COMPL031-13	Myristicaceae	Coelocaryon	Coelocaryon preussii Warb.					1			KC688708
Cameroon	PM5505	COMPL100-13	Myristicaceae	Coelocaryon	Coelocaryon preussii Warb.					1			KC688793
Gabon	Philippe 061	TCAFR178-10	Malvaceae	Cola	Cola acuminata (P.Beauv.) Schott & Endl.	1		1	1	1	KC628069	KC627496	KC667661
Cameroon	PM5007	TCAFR416-10	Malvaceae	Cola	Cola acuminata (P.Beauv.) Schott & Endl.	1		1	1	1	KC628256	KC627632	KC667809
Cameroon	PM5310	TCAFR417-10	Malvaceae	Cola	Cola acuminata (P.Beauv.) Schott & Endl.	1		1	1	1	KC627951	KC627409	KC667572
Cameroon	PM4866	TCAFR418-10	Malvaceae	Cola	Cola cauliflora Mast.			1	1	1	KC628461	KC627790	KC667969
Cameroon	PM4882	TCAFR419-10	Malvaceae	Cola	Cola cauliflora Mast.			1	1	1	KC628557	KC627854	KC668048
Cameroon	PM5092	COMPL035-13	Malvaceae	Cola	Cola cauliflora Mast.					1			KC688734
Cameroon	PM4808	TCAFR420-10	Malvaceae	Cola	Cola digitata Mast.			1		1	KC628597		KC668078
Cameroon	PM4993	TCAFR421-10	Malvaceae	Cola	Cola digitata Mast.			1	1	1	KC628162	KC627559	KC667727
Cameroon	PM5487	COMPL095-13	Malvaceae	Cola	Cola digitata Mast.					1			KC688798
Cameroon	PM5570	COMPL116-13	Malvaceae	Cola	Cola digitata Mast.					1			KC688788
Cameroon	PM4955	TCAFR422-10	Malvaceae	Cola	Cola lateritia K.Schum.			1	1	1	KC628142	KC627543	KC667713
Cameroon	PM5324	TCAFR423-10	Malvaceae	Cola	Cola lateritia K.Schum.			1	1	1	KC628052	KC627481	KC667646
Cameroon	PM4815	TCAFR424-10	Malvaceae	Cola	Cola lepidota K.Schum.			1	1		KC628509	KC627823
Cameroon	PM4925	TCAFR425-10	Malvaceae	Cola	Cola lepidota K.Schum.			1	1	1	KC628211	KC627602	KC667768
Cameroon	PM5088	TCAFR426-10	Malvaceae	Cola	Cola lepidota K.Schum.			1	1	1	KC628554	KC627852	KC668045
Cameroon	PM4960	TCAFR427-10	Malvaceae	Cola	Cola praeacuta Brenan & Keay			1	1	1	KC628342	KC627698	KC667878
Cameroon	PM5085	TCAFR428-10	Malvaceae	Cola	Cola praeacuta Brenan & Keay			1	1	1	KC628124	KC627532	KC667697
Cameroon	PM5423	TCAFR429-10	Malvaceae	Cola	Cola praeacuta Brenan & Keay			1	1	1	KC628401	KC627745	KC667924
Cameroon	PM4820	TCAFR430-10	Malvaceae	Cola	Cola rostrata K.Schum.			1	1	b	KC628381	KC627729	KC667909
Cameroon	PM4912	TCAFR431-10	Malvaceae	Cola	Cola rostrata K.Schum.			1		a	KC628140		KC667711
Cameroon	PM5335	TCAFR432-10	Malvaceae	Cola	Cola rostrata K.Schum.			1	1	a	KC628420	KC627758	KC667938
Cameroon	PM4867	TCAFR433-10	Malvaceae	Cola	Cola semecarpophylla K.Schum.			1	a	1	KC628120	KC627530	KC667695
Cameroon	PM4883	TCAFR434-10	Malvaceae	Cola	Cola semecarpophylla K.Schum.			1	b	1	KC628626	KC627906	KC668099
Cameroon	PM4918	TCAFR435-10	Malvaceae	Cola	Cola sp. nov.2			1	1	1	KC628357	KC627711	KC667889
Cameroon	PM5059	TCAFR436-10	Malvaceae	Cola	Cola sp. nov.2			1	1	1	KC628260	KC627634	KC667812
Cameroon	PM5090	TCAFR437-10	Malvaceae	Cola	Cola sp. nov.2			1	1	1	KC628296	KC627662	KC667840
Cameroon	PM4924	TCAFR438-10	Malvaceae	Cola	Cola sp. nov.3			1	1	1	KC628060	KC627488	KC667654
Cameroon	PM5093	TCAFR439-10	Malvaceae	Cola	Cola sp. nov.3			1	1	1	KC627983	KC627433	KC667596
Cameroon	PM5334	TCAFR440-10	Malvaceae	Cola	Cola sp. nov.3			1	1	1	KC628144	KC627545	KC667714
Cameroon	PM4899	TCAFR441-10	Malvaceae	Cola	Cola suboppositifolia Cheek			1	a	1	KC628548	KC627848	KC668040
Cameroon	PM4920	TCAFR442-10	Malvaceae	Cola	Cola suboppositifolia Cheek			1	a	1	KC628247	KC627626	KC667800
Cameroon	PM5457	TCAFR443-10	Malvaceae	Cola	Cola suboppositifolia Cheek			1	b	1	KC628494	KC627811	KC667994
Cameroon	PM4917	TCAFR444-10	Malvaceae	Cola	Cola verticillata (Thonn.) Stapf ex A.Chev.			1	1	1	KC628413	KC627754	KC667932
Cameroon	PM5066	TCAFR445-10	Malvaceae	Cola	Cola verticillata (Thonn.) Stapf ex A.Chev.			1		1	KC628149		KC667718
Cameroon	PM4876	TCAFR446-10	Rubiaceae	Craterispermum	Craterispermum aristatum Wernham			1			KC628479
Cameroon	PM5265	TCAFR447-10	Rubiaceae	Craterispermum	Craterispermum aristatum Wernham			1		1	KC628433		KC667949
Cameroon	PM5549	TCAFR448-10	Rubiaceae	Craterispermum	Craterispermum caudatum Hutch.			1	1	1	KC628327	KC627687	KC667864
Cameroon	PM5311	COMPL056-13	Rubiaceae	Craterispermum	Craterispermum caudatum Hutch.					1			KC688712
Gabon	Philippe 206	TCAFR256-10	Rubiaceae	Craterispermum	Craterispermum sp.			*		*	KC628059		KC667653
Gabon	Philippe 244	TCAFR279-10	Rubiaceae	Craterispermum	Craterispermum sp.			*	*	*	KC628667	KC627934	KC668134
Cameroon	PM5220	TCAFR451-10	Euphorbiaceae	Croton	Croton longiracemosus Hutch.			1	1	a	KC628320	KC627680	KC667860
Cameroon	PM5533	TCAFR452-10	Euphorbiaceae	Croton	Croton longiracemosus Hutch.			1	1	b	KC628460	KC627789	KC667968
Cameroon	PM5572	COMPL118-13	Euphorbiaceae	Croton	Croton longiracemosus Hutch.					a			KC688753
Gabon	Philippe 053	TCAFR170-10	Euphorbiaceae	Croton	Croton sylvaticus Hochst.			*	*		KC628474	KC627798
Cameroon	P4798	TCAFR453-10	Euphorbiaceae	Crotonogyne	Crotonogyne strigosa Prain			1	1	1	KC628473	KC627797	KC667980
Cameroon	PM5013	TCAFR454-10	Euphorbiaceae	Crotonogyne	Crotonogyne strigosa Prain			1			KC628194
Cameroon	PM4898	TCAFR449-10	Euphorbiaceae	Crotonogynopsis	Crotonogynopsis sp. nov.			1	1	1	KC627971	KC627424	KC667587
Cameroon	PM5374	TCAFR450-10	Euphorbiaceae	Crotonogynopsis	Crotonogynopsis sp. nov.			1	1	1	KC628176	KC627571	KC667741
Cameroon	PM4922	TCAFR765-10	Rubiaceae	Cuviera	Cuviera trilocularis Hiern			1	1	1	KC628109	KC627521	KC667686
Cameroon	PM4910	COMPL009-13	Rubiaceae	Cuviera	Cuviera trilocularis Hiern					1			KC688707
Gabon	Philippe 041	TCAFR013-10	Burseraceae	Dacryodes	Dacryodes buettneri (Engl.) H.J.Lam			*	*		KC628447	KC627778
Gabon	SIMAB 010917	TCAFR014-10	Burseraceae	Dacryodes	Dacryodes buettneri (Engl.) H.J.Lam			*			KC628365
Gabon	Philippe 148	TCAFR016-10	Burseraceae	Dacryodes	Dacryodes edulis (G.Don) H.J.Lam	1		*	1		KC628643	KC627916
Cameroon	PM5188	TCAFR455-10	Burseraceae	Dacryodes	Dacryodes edulis (G.Don) H.J.Lam	1				1			KC688814
Cameroon	PM5197	TCAFR456-10	Burseraceae	Dacryodes	Dacryodes edulis (G.Don) H.J.Lam	1			1	1		KC685081	KC688802
Gabon	Philippe 085	TCAFR017-10	Burseraceae	Dacryodes	Dacryodes klaineana (Pierre) H.J.Lam	1		1	*		KC628181	KC627576
Gabon	Philippe 123	TCAFR018-10	Burseraceae	Dacryodes	Dacryodes klaineana (Pierre) H.J.Lam	1		1			KC627974
Cameroon	PM4972	TCAFR457-10	Burseraceae	Dacryodes	Dacryodes klaineana (Pierre) H.J.Lam	1		1	1		KC628525	KC627833
Cameroon	PM5456	TCAFR458-10	Burseraceae	Dacryodes	Dacryodes klaineana (Pierre) H.J.Lam	1		1	1	1	KC628441	KC627773	KC667955
Cameroon	PM5461	TCAFR459-10	Burseraceae	Dacryodes	Dacryodes klaineana (Pierre) H.J.Lam	1		1			KC628122
Gabon	SIMAB 010113	TCAFR132-10	Burseraceae	Dacryodes	Dacryodes letestui (Pellegr.) H.J.Lam			*	*		KC628536	KC627838
Gabon	Philippe 012	TCAFR147-10	Burseraceae	Dacryodes	Dacryodes letestui (Pellegr.) H.J.Lam			*	*		KC628355	KC627709
Gabon	Philippe 055	TCAFR172-10	Burseraceae	Dacryodes	Dacryodes letestui (Pellegr.) H.J.Lam			*			KC628293
Gabon	Philippe 057	TCAFR174-10	Burseraceae	Dacryodes	Dacryodes letestui (Pellegr.) H.J.Lam			*	*		KC628517	KC627828
Cameroon	PM5325	TCAFR460-10	Chrysobalanaceae	Dactyladenia	Dactyladenia pallescens (Baill.) Prance & F.White			1		1	KC628312		KC667852
Cameroon	PM5476	TCAFR461-10	Chrysobalanaceae	Dactyladenia	Dactyladenia pallescens (Baill.) Prance & F.White			1		1	KC628020		KC667622
Cameroon	PM5282	TCAFR462-10	Chrysobalanaceae	Dactyladenia	Dactyladenia staudtii (Engl.) Prance & F.White			1		1	KC628617		KC668092
Cameroon	PM5363	TCAFR463-10	Chrysobalanaceae	Dactyladenia	Dactyladenia staudtii (Engl.) Prance & F.White			1	1	1	KC627955	KC627412	KC667576
Cameroon	PM5392	TCAFR464-10	Chrysobalanaceae	Dactyladenia	Dactyladenia staudtii (Engl.) Prance & F.White			1		1	KC628484		KC667986
Cameroon	PM4966	TCAFR465-10	Achariaceae	Dasylepis	Dasylepis thomasii Obama & Breteler			1	1	1	KC628581	KC627872	KC668066
Cameroon	PM5193	TCAFR466-10	Achariaceae	Dasylepis	Dasylepis thomasii Obama & Breteler			1	1	1	KC628488	KC627805	KC667989
Cameroon	PM4858	TCAFR467-10	Sapindaceae	Deinbollia	Deinbollia maxima Gilg			1		1	KC628100		KC667679
Cameroon	PM5077	TCAFR468-10	Sapindaceae	Deinbollia	Deinbollia maxima Gilg			1	1	1	KC628634	KC627910	KC668106
Cameroon	PM4923	COMPL010-13	Sapindaceae	Deinbollia	Deinbollia maxima Gilg					1			KC688784
Cameroon	PM4967	TCAFR469-10	Sapindaceae	Deinbollia	Deinbollia pycnophylla Gilg ex Radlk.			1	1	1	KC627952	KC627410	KC667573
Cameroon	PM5304	TCAFR470-10	Sapindaceae	Deinbollia	Deinbollia pycnophylla Gilg ex Radlk.			1	1	1	KC628572	KC627865	KC668059
Cameroon	PM5545	TCAFR471-10	Sapindaceae	Deinbollia	Deinbollia pycnophylla Gilg ex Radlk.			1	1		KC628487	KC627804
Gabon	Philippe 175	TCAFR066-10	Irvingiaceae	Desbordesia	Desbordesia glaucescens (Engl.) Tiegh.	1		1	*		KC628338	KC627694
Cameroon	PM4968	TCAFR472-10	Irvingiaceae	Desbordesia	Desbordesia glaucescens (Engl.) Tiegh.	1		1	1		KC628066	KC627493
Cameroon	PM5139	TCAFR473-10	Irvingiaceae	Desbordesia	Desbordesia glaucescens (Engl.) Tiegh.	1		1	1	1	KC628356	KC627710	KC667888
Cameroon	PM5464	TCAFR474-10	Irvingiaceae	Desbordesia	Desbordesia glaucescens (Engl.) Tiegh.	1		1		1	KC628662		KC668129
Gabon	Philippe 059	TCAFR176-10	Leguminosae	Dialium	Dialium corbisieri Staner			*		*	KC628567		KC668055
Cameroon	PM5015	TCAFR475-10	Fabaceae	Dialium	Dialium pachyphyllum Harms			1		a	KC628233		KC667789
Cameroon	PM5124	TCAFR476-10	Fabaceae	Dialium	Dialium pachyphyllum Harms			1		a	KC628644		KC668114
Cameroon	PM5205	TCAFR477-10	Fabaceae	Dialium	Dialium pachyphyllum Harms			1		b	KC628498		KC667997
Gabon	Philippe 054	TCAFR171-10	Leguminosae	Dialium	Dialium polyanthum Harms			*			KC628602
Gabon	SIMAB 011722	TCAFR142-10	Leguminosae	Dialium	Dialium sp.			*		*	KC628186		KC667748
Cameroon	PM5254	TCAFR478-10	Fabaceae	Dialium	Dialium sp.			a		a	KC628544		KC668036
Cameroon	PM5436	TCAFR479-10	Fabaceae	Dialium	Dialium sp.			b	1	b	KC628245	KC627624	KC667798
Gabon	Philippe 144	TCAFR213-10	Leguminosae	Dialium	Dialium sp. 2			*		*	KC628308		KC667849
Gabon	SIMAB 010109	TCAFR133-10	Leguminosae	Dialium	Dialium tessmannii Harms			*	*	*	KC628426	KC627763	KC667942
Gabon	Philippe 137	TCAFR042-10	Euphorbiaceae	Dichostemma	Dichostemma glaucescens Pierre	1		b	1		KC628156	KC627554
Cameroon	PM4889	TCAFR480-10	Euphorbiaceae	Dichostemma	Dichostemma glaucescens Pierre	1		a		1	KC628219		KC667775
Cameroon	PM5207	TCAFR481-10	Euphorbiaceae	Dichostemma	Dichostemma glaucescens Pierre	1		a			KC628257
Gabon	Philippe 056	TCAFR173-10	Olacaceae	Diogoa	Diogoa zenkeri (Engl.) Exell & Mendonça	1		1		b	KC628207		KC667765
Gabon	Philippe 066	TCAFR183-10	Olacaceae	Diogoa	Diogoa zenkeri (Engl.) Exell & Mendonça	1		1		b	KC628226		KC667782
Cameroon	PM4927	TCAFR484-10	Olacaceae	Diogoa	Diogoa zenkeri (Engl.) Exell & Mendonça	1		1	1	a	KC628523	KC627832	KC668019
Cameroon	PM5317	TCAFR485-10	Olacaceae	Diogoa	Diogoa zenkeri (Engl.) Exell & Mendonça	1		1		a	KC628331		KC667868
Cameroon	PM5351	COMPL064-13	Olacaceae	Diogoa	Diogoa zenkeri (Engl.) Exell & Mendonça	1				a			KC688759
Cameroon	PM4851	TCAFR486-10	Ebenaceae	Diospyros	Diospyros gabunensis Gürke			1	1	1	KC628516	KC627827	KC668014
Cameroon	PM5217	TCAFR487-10	Ebenaceae	Diospyros	Diospyros gabunensis Gürke			1	1	1	KC628445	KC627776	KC667958
Cameroon	PM5409	TCAFR488-10	Ebenaceae	Diospyros	Diospyros gabunensis Gürke			1	1	1	KC628107	KC627520	KC667684
Cameroon	PM5168	TCAFR489-10	Ebenaceae	Diospyros	Diospyros gracilescens Gürke			1		1	KC628084		KC667669
Cameroon	PM5306	TCAFR490-10	Ebenaceae	Diospyros	Diospyros gracilescens Gürke			1	1		KC627997	KC627446
Cameroon	PM5387	TCAFR491-10	Ebenaceae	Diospyros	Diospyros gracilescens Gürke			1		1	KC628386		KC667914
Cameroon	PM5301	TCAFR492-10	Ebenaceae	Diospyros	Diospyros hoyleana F.White			1		1	KC628232		KC667788
Cameroon	PM5350	TCAFR493-10	Ebenaceae	Diospyros	Diospyros hoyleana F.White			1		1	KC628201		KC667760
Cameroon	PM5005	TCAFR494-10	Ebenaceae	Diospyros	Diospyros iturensis (Gürke) Letouzey & F.White			1	1	1	KC628384	KC627732	KC667912
Cameroon	PM5300	TCAFR495-10	Ebenaceae	Diospyros	Diospyros iturensis (Gürke) Letouzey & F.White			1		1	KC628022		KC667623
Cameroon	PM5531	TCAFR496-10	Ebenaceae	Diospyros	Diospyros iturensis (Gürke) Letouzey & F.White			1	1	1	KC628169	KC627564	KC667734
Cameroon	PM4959	TCAFR504-10	Ebenaceae	Diospyros	Diospyros korupensis Gosline			1	1	1	KC628166	KC627561	KC667731
Cameroon	PM5198	TCAFR505-10	Ebenaceae	Diospyros	Diospyros korupensis Gosline			1	1	1	KC628653	KC627925	KC668123
Cameroon	PM5283	TCAFR506-10	Ebenaceae	Diospyros	Diospyros korupensis Gosline			1		1	KC628352		KC667885
Cameroon	PM4908	TCAFR497-10	Ebenaceae	Diospyros	Diospyros mannii Hiern			1		1	KC628341		KC667877
Cameroon	PM4970	TCAFR498-10	Ebenaceae	Diospyros	Diospyros mannii Hiern			1		1	KC628628		KC668100
Cameroon	PM5405	TCAFR499-10	Ebenaceae	Diospyros	Diospyros obliquifolia (Hiern ex Gürke) F.White			1	1	1	KC628444	KC627775	KC667957
Cameroon	PM5433	TCAFR500-10	Ebenaceae	Diospyros	Diospyros obliquifolia (Hiern ex Gürke) F.White			1	1	1	KC628196	KC627588	KC667756
Gabon	SIMAB 010205	TCAFR134-10	Ebenaceae	Diospyros	Diospyros piscatoria Gürke			*	*	*	KC628663	KC627931	KC668130
Cameroon	PM4954	TCAFR501-10	Ebenaceae	Diospyros	Diospyros preussii Gürke			1	1	1	KC628043	KC627475	KC667639
Cameroon	PM5137	TCAFR502-10	Ebenaceae	Diospyros	Diospyros preussii Gürke			1	1	1	KC628013	KC627458	KC667616
Cameroon	PM5479	TCAFR503-10	Ebenaceae	Diospyros	Diospyros preussii Gürke			1	1	1	KC628234	KC627615	KC667790
Gabon	Philippe 065	TCAFR182-10	Ebenaceae	Diospyros	Diospyros sp.			*	*	*	KC628580	KC627871	KC668065
Gabon	Philippe 177	TCAFR234-10	Ebenaceae	Diospyros	Diospyros sp.			*	*	*	KC628371	KC627721	KC667900
Gabon	Philippe 182	TCAFR238-10	Ebenaceae	Diospyros	Diospyros sp.			*	*	*	KC628286	KC627654	KC667831
Gabon	Philippe 194	TCAFR247-10	Ebenaceae	Diospyros	Diospyros sp.			*	*	*	KC628361	KC627713	KC667893
Cameroon	PM4952	TCAFR507-10	Ebenaceae	Diospyros	Diospyros sp.2			1	1	1	KC627962	KC627417	KC667582
Cameroon	PM5072	TCAFR508-10	Ebenaceae	Diospyros	Diospyros sp.2			1	1	1	KC628224	KC627611	KC667780
Cameroon	PM4837	TCAFR509-10	Ebenaceae	Diospyros	Diospyros zenkeri (Gürke) F.White			1	b	1	KC628366	KC627717	KC667897
Cameroon	PM4953	TCAFR510-10	Ebenaceae	Diospyros	Diospyros zenkeri (Gürke) F.White			1	a	1	KC628592	KC627879	KC668074
Cameroon	PM5299	TCAFR511-10	Ebenaceae	Diospyros	Diospyros zenkeri (Gürke) F.White			1	a		KC628400	KC627744
Gabon	Philippe 132	TCAFR043-10	Euphorbiaceae	Discoglypremna	Discoglypremna caloneura (Pax) Prain	1		1		b	KC628187		KC667749
Gabon	Philippe 050	TCAFR167-10	Euphorbiaceae	Discoglypremna	Discoglypremna caloneura (Pax) Prain	1		1	1	b	KC628326	KC627686	KC667863
Cameroon	PM5103	TCAFR512-10	Euphorbiaceae	Discoglypremna	Discoglypremna caloneura (Pax) Prain	1		1	1	a	KC628539	KC627841	KC668032
Cameroon	PM5183	TCAFR513-10	Euphorbiaceae	Discoglypremna	Discoglypremna caloneura (Pax) Prain	1		1		a	KC628382		KC667910
Cameroon	PM5542	TCAFR514-10	Euphorbiaceae	Discoglypremna	Discoglypremna caloneura (Pax) Prain	1		1	1		KC628113	KC627524
Cameroon	PM5043	COMPL028-13	Ruscaceae	Dracaena	Dracaena bicolor Hook.					1			KC688718
Cameroon	PM5105	COMPL036-13	Ruscaceae	Dracaena	Dracaena bicolor Hook.					1			KC688726
Cameroon	PM5191	COMPL044-13	Ruscaceae	Dracaena	Dracaena bicolor Hook.					1			KC688776
Cameroon	PM5369	TCAFR515-10	Ruscaceae	Dracaena	Dracaena laxissima Engl.					1			KC688818
Cameroon	PM5556	TCAFR516-10	Ruscaceae	Dracaena	Dracaena laxissima Engl.			1	1	1	KC628588	KC627876	KC668072
Cameroon	PM5511	COMPL104-13	Ruscaceae	Dracaena	Dracaena laxissima Engl.					1			KC688705
Cameroon	PM4907	TCAFR517-10	Putranjivaceae	Drypetes	Drypetes ivorensis Hutch. & Dalziel			1		1	KC628499		KC667998
Cameroon	PM5153	TCAFR518-10	Putranjivaceae	Drypetes	Drypetes ivorensis Hutch. & Dalziel			1		1	KC628225		KC667781
Cameroon	PM5512	COMPL105-13	Putranjivaceae	Drypetes	Drypetes ivorensis Hutch. & Dalziel					1			KC688768
Cameroon	PM4884	TCAFR519-10	Putranjivaceae	Drypetes	Drypetes laciniata (Pax) Hutch.			1		1	KC628555		KC668046
Cameroon	PM5078	TCAFR520-10	Putranjivaceae	Drypetes	Drypetes laciniata (Pax) Hutch.			1		1	KC628253		KC667806
Cameroon	PM5336	TCAFR521-10	Putranjivaceae	Drypetes	Drypetes laciniata (Pax) Hutch.			1		1	KC628563		KC668052
Cameroon	PM5158	TCAFR522-10	Putranjivaceae	Drypetes	Drypetes principum (Müll.Arg.) Hutch.			1	1	b	KC628383	KC627731	KC667911
Cameroon	PM5284	TCAFR523-10	Putranjivaceae	Drypetes	Drypetes principum (Müll.Arg.) Hutch.			1		c	KC627980		KC667593
Cameroon	PM4996	COMPL020-13	Putranjivaceae	Drypetes	Drypetes principum (Müll.Arg.) Hutch.					a			KC688804
Gabon	SIMAB 040114	TCAFR126-10	Putranjivaceae	Drypetes	Drypetes sp.			*		*	KC628016		KC667619
Gabon	SIMAB 011204	TCAFR135-10	Putranjivaceae	Drypetes	Drypetes sp.			*		*	KC628641		KC668112
Gabon	Philippe 069	TCAFR185-10	Putranjivaceae	Drypetes	Drypetes sp.			*		*	KC628188		KC667750
Cameroon	PM4836	TCAFR524-10	Putranjivaceae	Drypetes	Drypetes staudtii (Pax) Hutch.			1	1	1	KC628290	KC627657	KC667835
Cameroon	PM4982	TCAFR525-10	Putranjivaceae	Drypetes	Drypetes staudtii (Pax) Hutch.			1		1	KC628115		KC667690
Cameroon	PM5510	TCAFR526-10	Putranjivaceae	Drypetes	Drypetes staudtii (Pax) Hutch.			1			KC628437
Cameroon	PM5082	TCAFR797-10	Rubiaceae	Ecpoma	Ecpoma gigantistipula (K. Schum.) N. Hallé			1	1	a	KC628118	KC627528	KC667693
Cameroon	PM5083	TCAFR798-10	Rubiaceae	Ecpoma	Ecpoma gigantistipula (K. Schum.) N. Hallé			1	1	b	KC628291	KC627658	KC667836
Cameroon	PM5224	COMPL046-13	Rubiaceae	Ecpoma	Ecpoma gigantistipula (K. Schum.) N. Hallé					a			KC688782
Cameroon	PM5040	TCAFR527-10	Clusiaceae	Endodesmia	Endodesmia calophylloides Benth.			1		1	KC628469		KC667977
Cameroon	PM5068	TCAFR528-10	Clusiaceae	Endodesmia	Endodesmia calophylloides Benth.			1		1	KC628418		KC667936
Cameroon	PM5276	TCAFR529-10	Clusiaceae	Endodesmia	Endodesmia calophylloides Benth.			1		1	KC628135		KC667708
Cameroon	PM4835	TCAFR530-10	Sapotaceae	Englerophytum	Englerophytum sp. nov.			1			KC628560
Cameroon	PM4926	TCAFR531-10	Sapotaceae	Englerophytum	Englerophytum sp. nov.			1			KC628238
Cameroon	PM5218	TCAFR532-10	Sapotaceae	Englerophytum	Englerophytum sp. nov.			1	1	1	KC627953	KC627411	KC667574
Gabon	Philippe 178	TCAFR235-10	Sapindaceae	Eriocoelum	Eriocoelum sp.			*	*	*	KC628503	KC627817	KC668002
Cameroon	PM5067	TCAFR533-10	Sapindaceae	Eriocoelum	Eriocoelum sp.			1		a	KC628428		KC667944
Cameroon	PM5320	TCAFR534-10	Sapindaceae	Eriocoelum	Eriocoelum sp.			1	1	b	KC628380	KC627728	KC667908
Gabon	Philippe 152	TCAFR217-10	Sapindaceae	Eriocoelum	Eriocoelum sp. 2			*		*	KC627959		KC667579
Gabon	Philippe 154	TCAFR218-10	Sapindaceae	Eriocoelum	Eriocoelum sp. 2			*	*	*	KC628298	KC627663	KC667842
Cameroon	PM5133	TCAFR535-10	Vochysiaceae	Erismadelphus	Erismadelphus exsul Mildbr.			1	1	1	KC628056	KC627485	KC667650
Cameroon	PM5242	TCAFR536-10	Vochysiaceae	Erismadelphus	Erismadelphus exsul Mildbr.			1	1	1	KC628364	KC627715	KC667896
Cameroon	PM4854	TCAFR537-10	Fabaceae	Erythrophleum	Erythrophleum ivorense A.Chev.			1	1	1	KC628051	KC627480	KC667645
Cameroon	PM5308	TCAFR538-10	Fabaceae	Erythrophleum	Erythrophleum ivorense A.Chev.			1	1	1	KC628491	KC627808	KC667991
Cameroon	PM4994	COMPL019-13	Fabaceae	Erythrophleum	Erythrophleum ivorense A.Chev.			1		1	KC628237		KC667793
Cameroon	PM4903	TCAFR539-10	Rubiaceae	Euclinia	Euclinia longiflora Salisb.			1	1	1	KC628493	KC627810	KC667993
Cameroon	PM5063	TCAFR540-10	Rubiaceae	Euclinia	Euclinia longiflora Salisb.			1	1	1	KC628019	KC627462	KC667621
Cameroon	PM4990	COMPL018-13	Rubiaceae	Euclinia	Euclinia longiflora Salisb.					1			KC688820
Cameroon	PM4931	TCAFR541-10	Myrtaceae	Eugenia	Eugenia talbotii Keay			1		a	KC628524		KC668020
Cameroon	PM5037	TCAFR542-10	Myrtaceae	Eugenia	Eugenia talbotii Keay			1	1	a	KC628646	KC627918	KC668116
Cameroon	PM5154	TCAFR543-10	Myrtaceae	Eugenia	Eugenia talbotii Keay			1		b	KC628165		KC667730
Cameroon	PM5557	TCAFR544-10	Myrtaceae	Eugenia	Eugenia talbotii Keay			1		c	KC628001		KC667608
Cameroon	PM5081	TCAFR545-10	Rubiaceae	Gaertnera	Gaertnera bieleri (De Wild.) E.M.A.Petit				1	1		KC685078	KC688731
Cameroon	PM5128	TCAFR546-10	Rubiaceae	Gaertnera	Gaertnera bieleri (De Wild.) E.M.A.Petit			1	1		KC628615	KC627897
Cameroon	PM5256	TCAFR547-10	Rubiaceae	Gaertnera	Gaertnera bieleri (De Wild.) E.M.A.Petit			1			KC628657
Gabon	Philippe 113	TCAFR059-10	Clusiaceae	Garcinia	Garcinia conrauana Engl.	1		1		*	KC628310		KC667851
Cameroon	PM5274	TCAFR548-10	Clusiaceae	Garcinia	Garcinia conrauana Engl.	1		1			KC628003
Cameroon	PM5375	TCAFR549-10	Clusiaceae	Garcinia	Garcinia conrauana Engl.	1		1			KC628098
Cameroon	PM5442	TCAFR550-10	Clusiaceae	Garcinia	Garcinia conrauana Engl.	1		1		1	KC628262		KC667814
Gabon	Philippe 051	TCAFR168-10	Clusiaceae	Garcinia	Garcinia epunctata Stapf			*	*		KC628029	KC627468
Cameroon	PM4930	TCAFR551-10	Clusiaceae	Garcinia	Garcinia gnetoides Hutch. & Dalziel			1			KC628009
Cameroon	PM5163	TCAFR552-10	Clusiaceae	Garcinia	Garcinia gnetoides Hutch. & Dalziel			1	1		KC627985	KC627435
Cameroon	PM5443	TCAFR553-10	Clusiaceae	Garcinia	Garcinia gnetoides Hutch. & Dalziel			1	1	1	KC628449	KC627780	KC667961
Gabon	Philippe 063	TCAFR180-10	Clusiaceae	Garcinia	Garcinia kola Heckel			*		*	KC628604		KC668083
Gabon	Philippe 010	TCAFR063-10	Clusiaceae	Garcinia	Garcinia lucida Vesque			*			KC628419
Gabon	Philippe 074	TCAFR064-10	Clusiaceae	Garcinia	Garcinia lucida Vesque			*		*	KC628666		KC668133
Gabon	Philippe 218	TCAFR065-10	Clusiaceae	Garcinia	Garcinia lucida Vesque			*		*	KC628282		KC667829
Cameroon	PM5192	TCAFR554-10	Clusiaceae	Garcinia	Garcinia mannii Oliv.			1		1	KC628276		KC667825
Cameroon	PM5213	TCAFR555-10	Clusiaceae	Garcinia	Garcinia mannii Oliv.			1		1	KC628183		KC667747
Cameroon	PM5110	COMPL037-13	Clusiaceae	Garcinia	Garcinia mannii Oliv.					1			KC688803
Cameroon	PM4852	TCAFR556-10	Clusiaceae	Garcinia	Garcinia ovalifolia Oliv.			1			KC628269
Cameroon	PM5271	TCAFR557-10	Clusiaceae	Garcinia	Garcinia ovalifolia Oliv.			1		1	KC628255		KC667808
Cameroon	PM5349	TCAFR558-10	Clusiaceae	Garcinia	Garcinia ovalifolia Oliv.			1		1	KC628063		KC667656
Cameroon	PM5603	TCAFR559-10	Clusiaceae	Garcinia	Garcinia ovalifolia Oliv.			1			KC628471
Gabon	Philippe 125	TCAFR202-10	Clusiaceae	Garcinia	Garcinia punctata Oliv.			*	*	*	KC628235	KC627616	KC667791
Gabon	Philippe 068	TCAFR060-10	Clusiaceae	Garcinia	Garcinia smeathmannii (Planch. & Triana) Oliv.			*	*		KC628311	KC627672
Gabon	Philippe 101	TCAFR061-10	Clusiaceae	Garcinia	Garcinia smeathmannii (Planch. & Triana) Oliv.			*			KC628480
Gabon	Philippe 236	TCAFR062-10	Clusiaceae	Garcinia	Garcinia smeathmannii (Planch. & Triana) Oliv.			*	*		KC627957	KC627414
Gabon	Philippe 024	TCAFR151-10	Clusiaceae	Garcinia	Garcinia smeathmannii (Planch. & Triana) Oliv.			*			KC628096
Gabon	Philippe 208	TCAFR257-10	Clusiaceae	Garcinia	Garcinia sp.			*		*	KC628067		KC667659
Cameroon	PM5399	TCAFR560-10	Fabaceae	Gilbertiodendron	Gilbertiodendron demonstrans (Baill.) J.Léonard			1	1	1	KC628266	KC627638	KC667816
Cameroon	PM5431	TCAFR561-10	Fabaceae	Gilbertiodendron	Gilbertiodendron demonstrans (Baill.) J.Léonard			1		1	KC628526		KC668021
Gabon	Philippe 240	TCAFR276-10	Fabaceae	Gilbertiodendron	Gilbertiodendron sp.			*		*	KC628147		KC667716
Cameroon	PM5042	TCAFR562-10	Siparunaceae	Glossocalyx	Glossocalyx brevipes Benth.			1			KC628590
Cameroon	PM5268	TCAFR563-10	Siparunaceae	Glossocalyx	Glossocalyx brevipes Benth.			1	1	1	KC628671	KC627937	KC668138
Cameroon	PM4834	COMPL002-13	Siparunaceae	Glossocalyx	Glossocalyx brevipes Benth.					1			KC688716
Cameroon	PM5279	TCAFR564-10	Meliaceae	Guarea	Guarea thompsonii Sprague & Hutch.			1	1	1	KC628202	KC627594	KC667761
Cameroon	PM5287	TCAFR565-10	Meliaceae	Guarea	Guarea thompsonii Sprague & Hutch.			1	1		KC628594	KC627881
Cameroon	PM5463	TCAFR566-10	Meliaceae	Guarea	Guarea thompsonii Sprague & Hutch.			1		1	KC628089		KC667672
Cameroon	PM5178	TCAFR567-10	Rubiaceae	Hallea	Hallea ledermannii (K.Krause) Verdc.			1	1	1	KC628077	KC627503	KC667666
Cameroon	PM5195	TCAFR568-10	Rubiaceae	Hallea	Hallea ledermannii (K.Krause) Verdc.			1	1	1	KC628008	KC627454	KC667614
Cameroon	PM4942	COMPL013-13	Rubiaceae	Hallea	Hallea ledermannii (K.Krause) Verdc.					1			KC688800
Cameroon	PM5298	TCAFR569-10	Rubiaceae	Heinsia	Heinsia crinita (Afzel.) G.Taylor			1	1	a	KC628527	KC627834	KC668022
Cameroon	PM5419	TCAFR570-10	Rubiaceae	Heinsia	Heinsia crinita (Afzel.) G.Taylor			1	1	b	KC628110	KC627522	KC667687
Gabon	Philippe 014	TCAFR084-10	Olacaceae	Heisteria	Heisteria parvifolia Sm.	1		1			KC628263
Gabon	Philippe 090	TCAFR085-10	Olacaceae	Heisteria	Heisteria parvifolia Sm.	1		1	1	b	KC628018	KC627461	KC667620
Gabon	Philippe 209	TCAFR086-10	Olacaceae	Heisteria	Heisteria parvifolia Sm.	1		1	1	c	KC628638	KC627913	KC668109
Cameroon	PM5180	TCAFR571-10	Olacaceae	Heisteria	Heisteria parvifolia Sm.	1		1	1		KC627978	KC627430
Cameroon	PM5248	TCAFR572-10	Olacaceae	Heisteria	Heisteria parvifolia Sm.	1		1	1		KC628241	KC627620
Cameroon	PM5356	TCAFR573-10	Olacaceae	Heisteria	Heisteria parvifolia Sm.	1		1	1	a	KC628427	KC627764	KC667943
Cameroon	PM5432	TCAFR578-10	Salicaceae	Homalium	Homalium africanum (Hook.f.) Benth.			1	1	1	KC628542	KC627844	KC668034
Cameroon	PM5483	TCAFR579-10	Salicaceae	Homalium	Homalium africanum (Hook.f.) Benth.			1	1	1	KC628390	KC627737	KC667916
Cameroon	PM5503	COMPL098-13	Salicaceae	Homalium	Homalium africanum (Hook.f.) Benth.					1			KC688808
Cameroon	PM5485	TCAFR574-10	Salicaceae	Homalium	Homalium letestui Pellegr.			1	1	a	KC628675	KC627940	KC668142
Cameroon	PM5605	TCAFR575-10	Salicaceae	Homalium	Homalium letestui Pellegr.			1	1		KC628589	KC627877
Cameroon	PM5509	COMPL103-13	Salicaceae	Homalium	Homalium letestui Pellegr.					b			KC688828
Cameroon	PM5109	TCAFR576-10	Salicaceae	Homalium	Homalium longistylum Mast.			1	1	1	KC628309	KC627671	KC667850
Cameroon	PM5277	TCAFR577-10	Salicaceae	Homalium	Homalium longistylum Mast.			1	1	1	KC627984	KC627434	KC667597
Cameroon	PM5009	COMPL022-13	Salicaceae	Homalium	Homalium longistylum Mast.					1			KC688779
Cameroon	PM5259	TCAFR580-10	Apocynaceae	Hunteria	Hunteria umbellata (K.Schum.) Hallier f.			1	1	1	KC628436	KC627769	KC667951
Cameroon	PM5293	TCAFR581-10	Apocynaceae	Hunteria	Hunteria umbellata (K.Schum.) Hallier f.			1	1		KC628608	KC627893
Cameroon	PM4881	TCAFR582-10	Fabaceae	Hymenostegia	Hymenostegia afzelii (Oliv.) Harms			1	1		KC628368	KC627718
Cameroon	PM5096	TCAFR583-10	Fabaceae	Hymenostegia	Hymenostegia afzelii (Oliv.) Harms			1	1	1	KC628345	KC627701	KC667881
Cameroon	PM5107	TCAFR584-10	Fabaceae	Hymenostegia	Hymenostegia bakeriana Hutch. & Dalziel			1	1	1	KC628146	KC627546	KC667715
Cameroon	PM5402	TCAFR585-10	Fabaceae	Hymenostegia	Hymenostegia bakeriana Hutch. & Dalziel			1		1	KC628520		KC668017
Cameroon	PM5429	TCAFR586-10	Fabaceae	Hymenostegia	Hymenostegia bakeriana Hutch. & Dalziel			1		1	KC628630		KC668102
Gabon	Philippe 097	TCAFR026-10	Fabaceae	Hymenostegia	Hymenostegia floribunda (Benth.) Harms			*	*	*	KC628522	KC627831	KC668018
Gabon	Philippe 060	TCAFR177-10	Fabaceae	Hymenostegia	Hymenostegia floribunda (Benth.) Harms			*		*	KC628131		KC667704
Gabon	Philippe 108	TCAFR027-10	Fabaceae	Hymenostegia	Hymenostegia klainei Pierre ex Pellegr.			*	*	*	KC628057	KC627486	KC667651
Gabon	Philippe 150	TCAFR028-10	Fabaceae	Hymenostegia	Hymenostegia klainei Pierre ex Pellegr.			*	*	*	KC628501	KC627816	KC668000
Gabon	Philippe 013	TCAFR148-10	Fabaceae	Hymenostegia	Hymenostegia ngounyensis Pellegr.					*			KC688738
Gabon	Philippe 048	TCAFR165-10	Fabaceae	Hymenostegia	Hymenostegia ngounyensis Pellegr.			*	*		KC628174	KC627569
Cameroon	PM4813	TCAFR587-10	Fabaceae	Hymenostegia	Hymenostegia sp.			1		1	KC628549		KC668041
Cameroon	PM5466	TCAFR588-10	Fabaceae	Hymenostegia	Hymenostegia sp.			1	1	1	KC628553	KC627851	KC668044
Cameroon	PM5495	TCAFR589-10	Fabaceae	Hymenostegia	Hymenostegia sp.			1		1	KC627943		KC667566
Cameroon	PM5264	TCAFR590-10	Lauraceae	Hypodaphnis	Hypodaphnis zenkeri (Engl.) Stapf			1	1	1	KC628659	KC627928	KC668126
Cameroon	PM5524	TCAFR591-10	Lauraceae	Hypodaphnis	Hypodaphnis zenkeri (Engl.) Stapf			1		1	KC628556		KC668047
Gabon	Philippe 015	TCAFR067-10	Irvingiaceae	Irvingia	Irvingia gabonensis (Aubry-Lecomte ex O'Rorke) Bai	1		1		a	KC628367		KC667898
Gabon	Philippe 211	TCAFR068-10	Irvingiaceae	Irvingia	Irvingia gabonensis (Aubry-Lecomte ex O'Rorke) Bai	1		1			KC628482
Gabon	SIMAB 011217	TCAFR136-10	Irvingiaceae	Irvingia	Irvingia gabonensis (Aubry-Lecomte ex O'Rorke) Bai	1		1	1	b	KC627956	KC627413	KC667577
Cameroon	PM4874	TCAFR592-10	Irvingiaceae	Irvingia	Irvingia gabonensis (Aubry-Lecomte ex O'Rorke) Bai	1		1		a	KC628414		KC667933
Cameroon	PM5099	TCAFR593-10	Irvingiaceae	Irvingia	Irvingia gabonensis (Aubry-Lecomte ex O'Rorke) Bai	1		1	1		KC628208	KC627599
Cameroon	PM5258	TCAFR594-10	Irvingiaceae	Irvingia	Irvingia gabonensis (Aubry-Lecomte ex O'Rorke) Bai	1		1	1	a	KC628322	KC627682	KC667861
Gabon	Philippe 237	TCAFR069-10	Irvingiaceae	Irvingia	Irvingia robur Mildbr.			*	*	*	KC628538	KC627840	KC668031
Cameroon	PM5016	TCAFR595-10	Annonaceae	Isolona	Isolona campanulata Engl. & Diels			1	1	a	KC628204	KC627596	KC667763
Cameroon	PM5341	TCAFR596-10	Annonaceae	Isolona	Isolona campanulata Engl. & Diels			1	1	b	KC628439	KC627771	KC667953
Cameroon	PM4934	COMPL012-13	Annonaceae	Isolona	Isolona campanulata Engl. & Diels					a			KC688710
Cameroon	PM4975	TCAFR597-10	Annonaceae	Isolona	Isolona thonneri (De Wild & Th. Dur.) Engl. & Diels			1		a	KC628132		KC667705
Cameroon	PM5295	TCAFR598-10	Annonaceae	Isolona	Isolona thonneri (De Wild & Th. Dur.) Engl. & Diels			1	1	b	KC628041	KC627473	KC667637
Cameroon	PM5576	COMPL119-13	Annonaceae	Isolona	Isolona thonneri (De Wild & Th. Dur.) Engl. & Diels					a			KC688807
Cameroon	PM4997	TCAFR599-10	Rubiaceae	Ixora	Ixora hippoperifera Bremek.			1		1	KC628220		KC667776
Cameroon	PM5312	TCAFR600-10	Rubiaceae	Ixora	Ixora hippoperifera Bremek.			1	1	1	KC628561	KC627857	KC668050
Cameroon	PM5064	TCAFR601-10	Rubiaceae	Ixora	Ixora nematopoda K.Schum.			1	1	a	KC628212	KC627603	KC667769
Cameroon	PM5150	TCAFR602-10	Rubiaceae	Ixora	Ixora nematopoda K.Schum.			1	1	a	KC628251	KC627630	KC667804
Cameroon	PM5210	TCAFR603-10	Rubiaceae	Ixora	Ixora nematopoda K.Schum.			1		b	KC628047		KC667641
Cameroon	PM4839	TCAFR604-10	Connaraceae	Jollydora	Jollydora duparquetiana (Baill.) Pierre			1	1		KC628606	KC627891
Cameroon	PM5182	TCAFR605-10	Connaraceae	Jollydora	Jollydora duparquetiana (Baill.) Pierre			1	1		KC628036	KC627471
Cameroon	PM5006	TCAFR606-10	Connaraceae	Jollydora	Jollydora glandulosa G.Schellenb.			1	1		KC628028	KC627467
Cameroon	PM5146	TCAFR607-10	Connaraceae	Jollydora	Jollydora glandulosa G.Schellenb.			1	1		KC628392	KC627739
Cameroon	PM5020	TCAFR608-10	Euphorbiaceae	Klaineanthus	Klaineanthus gabonii Pierre			1			KC628656
Cameroon	PM5166	TCAFR609-10	Euphorbiaceae	Klaineanthus	Klaineanthus gabonii Pierre			1			KC628559
Cameroon	PM5243	TCAFR610-10	Euphorbiaceae	Klaineanthus	Klaineanthus gabonii Pierre			1	1	1	KC628583	KC627874	KC668068
Gabon	MP196	TCAFR249-10	Euphorbiaceae	Klaineanthus	Klaineanthus sp.			*			KC627961
Cameroon	PM4914	TCAFR611-10	Sapindaceae	Laccodiscus	Laccodiscus ferrugineus (Baker) Radlk.			1	1	1	KC628631	KC627908	KC668103
Cameroon	PM5222	TCAFR612-10	Sapindaceae	Laccodiscus	Laccodiscus ferrugineus (Baker) Radlk.			1	1	1	KC628632	KC627909	KC668104
Cameroon	PM5333	TCAFR613-10	Sapindaceae	Laccodiscus	Laccodiscus ferrugineus (Baker) Radlk.			1		1	KC628531		KC668026
Cameroon	PM4988	TCAFR614-10	Stemonuraceae	Lasianthera	Lasianthera africana P.Beauv.			1	1	1	KC628214	KC627605	KC667771
Cameroon	PM5036	TCAFR615-10	Stemonuraceae	Lasianthera	Lasianthera africana P.Beauv.			1	1	1	KC628669	KC627935	KC668136
Cameroon	PM4803	TCAFR616-10	Sapotaceae	Lecomtedoxa	Lecomtedoxa klaineana (Pierre ex Engl.) Dubard			1			KC627995
Cameroon	PM4879	TCAFR617-10	Sapotaceae	Lecomtedoxa	Lecomtedoxa klaineana (Pierre ex Engl.) Dubard			1	1	1	KC628295	KC627661	KC667839
Cameroon	PM5203	TCAFR618-10	Sapotaceae	Lecomtedoxa	Lecomtedoxa klaineana (Pierre ex Engl.) Dubard			1	1	1	KC628316	KC627676	KC667856
Cameroon	PM5003	TCAFR619-10	Cardiopteridaceae	Leptaulus	Leptaulus daphnoides Benth.			1	1	1	KC628500	KC627815	KC667999
Cameroon	PM5049	TCAFR620-10	Cardiopteridaceae	Leptaulus	Leptaulus daphnoides Benth.			1	1	1	KC628673	KC627939	KC668140
Cameroon	PM4840	COMPL003-13	Cardiopteridaceae	Leptaulus	Leptaulus daphnoides Benth.					1			KC688720
Cameroon	PM5065	TCAFR621-10	Malvaceae	Leptonychia	Leptonychia echinocarpa K.Schum.			1	1	b	KC628496	KC627813	KC667995
Cameroon	PM5364	TCAFR622-10	Malvaceae	Leptonychia	Leptonychia echinocarpa K.Schum.			1		a	KC627993		KC667603
Cameroon	PM5397	COMPL075-13	Malvaceae	Leptonychia	Leptonychia echinocarpa K.Schum.					a			KC688758
Cameroon	PM4956	TCAFR623-10	Malvaceae	Leptonychia	Leptonychia pallida K.Schum.			1	1	1	KC628616	KC627898	KC668091
Cameroon	PM5255	TCAFR624-10	Malvaceae	Leptonychia	Leptonychia pallida K.Schum.			1	1	1	KC628354	KC627708	KC667887
Cameroon	PM5571	COMPL117-13	Malvaceae	Leptonychia	Leptonychia pallida K.Schum.					1			KC688752
Cameroon	PM4944	TCAFR625-10	Euphorbiaceae	Macaranga	Macaranga monandra Müll.Arg.			1			KC628123
Cameroon	PM5331	TCAFR626-10	Euphorbiaceae	Macaranga	Macaranga monandra Müll.Arg.			1			KC628215
Gabon	Philippe 235	TCAFR274-10	Euphorbiaceae	Macaranga	Macaranga sp.			*			KC628280
Cameroon	PM5101	TCAFR627-10	Phyllanthaceae	Maesobotrya	Maesobotrya barteri (Baill.) Hutch.			1			KC628399
Cameroon	PM5157	TCAFR628-10	Phyllanthaceae	Maesobotrya	Maesobotrya barteri (Baill.) Hutch.			1	1		KC628061	KC627489
Cameroon	PM5245	TCAFR629-10	Phyllanthaceae	Maesobotrya	Maesobotrya barteri (Baill.) Hutch.			1	1	a	KC628398	KC627743	KC667923
Cameroon	PM5406	TCAFR630-10	Phyllanthaceae	Maesobotrya	Maesobotrya barteri (Baill.) Hutch.			1		b	KC628064		KC667657
Gabon	Philippe 142	TCAFR211-10	Phyllanthaceae	Maesobotrya	Maesobotrya cf. barteri			*		*	KC628533		KC668028
Gabon	Philippe 147	TCAFR215-10	Phyllanthaceae	Maesobotrya	Maesobotrya klaineana (Pierre) J.Léonard			*	*		KC628244	KC627623
Gabon	Philippe 202	TCAFR253-10	Phyllanthaceae	Maesobotrya	Maesobotrya sp.			*	*	*	KC628582	KC627873	KC668067
Cameroon	PM4904	TCAFR633-10	Phyllanthaceae	Maesobotrya	Maesobotrya staudtii (Pax) Hutch.			1	1	1	KC628083	KC627507	KC667668
Cameroon	PM5039	TCAFR634-10	Phyllanthaceae	Maesobotrya	Maesobotrya staudtii (Pax) Hutch.			1	1	1	KC628002	KC627449	KC667609
Cameroon	PM5394	COMPL073-13	Phyllanthaceae	Maesobotrya	Maesobotrya staudtii (Pax) Hutch.					1			KC688822
Cameroon	PM5303	TCAFR631-10	Rhamnaceae	Maesopsis	Maesopsis eminii Engl.			1	1	1	KC628314	KC627674	KC667854
Cameroon	PM4906	TCAFR635-10	Chrysobalanaceae	Magnistipula	Magnistipula glaberrima Engl.			1	1	1	KC628457	KC627787	KC667966
Cameroon	PM5001	TCAFR636-10	Chrysobalanaceae	Magnistipula	Magnistipula glaberrima Engl.			1			KC628627
Cameroon	PM5354	COMPL066-13	Chrysobalanaceae	Magnistipula	Magnistipula glaberrima Engl.					1			KC688831
Cameroon	PM4833	TCAFR637-10	Clusiaceae	Mammea	Mammea africana Sabine			1		1	KC628358		KC667890
Cameroon	PM5366	TCAFR638-10	Clusiaceae	Mammea	Mammea africana Sabine			1			KC628654
Cameroon	PM5410	COMPL079-13	Clusiaceae	Mammea	Mammea africana Sabine			1		1	KC628231		KC667787
Gabon	SIMAB 010103	TCAFR047-10	Euphorbiaceae	Maprounea	Maprounea membranacea Pax & K.Hoffm.	1		1	1		KC628676	KC627941
Cameroon	PM5329	TCAFR639-10	Euphorbiaceae	Maprounea	Maprounea membranacea Pax & K.Hoffm.	1		1	1		KC628075	KC627501
Cameroon	PM5578	TCAFR640-10	Euphorbiaceae	Maprounea	Maprounea membranacea Pax & K.Hoffm.	1		1	1		KC628305	KC627669
Cameroon	PM4986	TCAFR641-10	Euphorbiaceae	Mareyopsis	Mareyopsis longifolia (Pax) Pax & K.Hoffm.			1			KC628081
Cameroon	PM5368	TCAFR642-10	Euphorbiaceae	Mareyopsis	Mareyopsis longifolia (Pax) Pax & K.Hoffm.			1	1		KC628573	KC627866
Cameroon	PM5480	COMPL093-13	Euphorbiaceae	Mareyopsis	Mareyopsis longifolia (Pax) Pax & K.Hoffm.					1			KC688829
Cameroon	PM4801	TCAFR643-10	Rubiaceae	Massularia	Massularia acuminata (G.Don) Bullock ex Hoyle			1	1	a	KC628272	KC627643	KC667821
Cameroon	PM4937	TCAFR644-10	Rubiaceae	Massularia	Massularia acuminata (G.Don) Bullock ex Hoyle			1	1	b	KC628625	KC627905	KC668098
Cameroon	PM4981	COMPL016-13	Rubiaceae	Massularia	Massularia acuminata (G.Don) Bullock ex Hoyle					a			KC688774
Cameroon	PM4816	TCAFR645-10	Melastomataceae	Memecylon	Memecylon afzelii G.Don			1		1	KC628359		KC667891
Cameroon	PM4991	TCAFR646-10	Melastomataceae	Memecylon	Memecylon afzelii G.Don			1	1	1	KC628508	KC627822	KC668007
Cameroon	PM4916	TCAFR647-10	Melastomataceae	Memecylon	Memecylon englerianum Cogn.			1	1	1	KC628015	KC627460	KC667618
Cameroon	PM4973	TCAFR648-10	Melastomataceae	Memecylon	Memecylon englerianum Cogn.			1	1	1	KC628600	KC627887	KC668080
Cameroon	PM5028	TCAFR649-10	Melastomataceae	Memecylon	Memecylon lateriflorum (G.Don) Bremek.			1	1	1	KC628177	KC627572	KC667742
Cameroon	PM5262	TCAFR650-10	Melastomataceae	Memecylon	Memecylon lateriflorum (G.Don) Bremek.			1			KC628307
Cameroon	P4789	TCAFR651-10	Melastomataceae	Memecylon	Memecylon laurentii De Wild			1	1	1	KC628348	KC627704	KC667883
Cameroon	PM4932	TCAFR652-10	Melastomataceae	Memecylon	Memecylon laurentii De Wild			1	1	1	KC628510	KC627824	KC668008
Cameroon	PM4915	TCAFR653-10	Melastomataceae	Memecylon	Memecylon sp.			1		1	KC628362		KC667894
Cameroon	PM4929	TCAFR654-10	Melastomataceae	Memecylon	Memecylon sp.			1	1	1	KC628452	KC627783	KC667962
Cameroon	PM4933	COMPL011-13	Memecylaceae	Memecylon	Memecylon sp.					1			KC688791
Cameroon	PM4856	TCAFR655-10	Malvaceae	Microcos	Microcos coriacea (Mast.) Burret			1	1	1	KC628199	KC627591	KC667758
Cameroon	PM5194	TCAFR656-10	Malvaceae	Microcos	Microcos coriacea (Mast.) Burret			1	1	1	KC628353	KC627707	KC667886
Cameroon	PM5417	COMPL082-13	Malvaceae	Microcos	Microcos coriacea (Mast.) Burret					1			KC688748
Gabon	Philippe 141	TCAFR210-10	Pandaceae	Microdesmis	Microdesmis afrodecandra Floret Louis & Reitsma			*	*		KC627948	KC627406
Cameroon	PM4846	TCAFR657-10	Pandaceae	Microdesmis	Microdesmis puberula Hook.f. ex Planch.			1	1	a	KC628621	KC627901	KC668096
Cameroon	PM5159	TCAFR658-10	Pandaceae	Microdesmis	Microdesmis puberula Hook.f. ex Planch.			1	1		KC628599	KC627886
Cameroon	PM5260	COMPL053-13	Pandaceae	Microdesmis	Microdesmis puberula Hook.f. ex Planch.					b			KC688756
Gabon	Philippe 062	TCAFR179-10	Pandaceae	Microdesmis	Microdesmis sp.			*			KC628080
Gabon	Philippe 171	TCAFR231-10	Pandaceae	Microdesmis	Microdesmis sp.			*	*		KC628451	KC627782
Gabon	Philippe 173	TCAFR232-10	Pandaceae	Microdesmis	Microdesmis sp.			*	*		KC628490	KC627807
Cameroon	PM5219	TCAFR661-10	Gelsemiaceae	Mostuea	Mostuea brunonis Didr.			1		1	KC628610		KC668087
Cameroon	PM5411	TCAFR662-10	Gelsemiaceae	Mostuea	Mostuea brunonis Didr.			1	1		KC628012	KC627457
Cameroon	PM5326	TCAFR663-10	Urticaceae	Musanga	Musanga cecropioides R.Br.			1		1	KC628133		KC667706
Cameroon	PM5465	TCAFR664-10	Urticaceae	Musanga	Musanga cecropioides R.Br.			1	1	1	KC628289	KC627656	KC667834
Cameroon	PM5543	COMPL110-13	Urticaceae	Musanga	Musanga cecropioides R.Br.					1			KC688830
Cameroon	PM4859	TCAFR665-10	Lecythidaceae	Napoleonaea	Napoleonaea talbotii Baker f.			1	1	1	KC628506	KC627820	KC668005
Cameroon	PM5010	TCAFR666-10	Lecythidaceae	Napoleonaea	Napoleonaea talbotii Baker f.			1		1	KC628504		KC668003
Cameroon	PM5416	COMPL081-13	Lecythidaceae	Napoleonaea	Napoleonaea talbotii Baker f.					1			KC688832
Cameroon	PM5343	TCAFR667-10	Fabaceae	Newtonia	Newtonia duparquetiana (Baill.) Keay			1	1	a	KC628005	KC627451	KC667611
Cameroon	PM5546	TCAFR668-10	Fabaceae	Newtonia	Newtonia duparquetiana (Baill.) Keay			1	1	b	KC628404	KC627747	KC667926
Cameroon	PM5580	COMPL120-13	Fabaceae	Newtonia	Newtonia duparquetiana (Baill.) Keay					a			KC688740
Gabon	SIMAB 012119	TCAFR072-10	Fabaceae	Newtonia	Newtonia leucocarpa (Harms) G.C.C.Gilbert & Boutique			*	*	*	KC628584	KC627875	KC668069
Cameroon	PM4977	TCAFR671-10	Erythropalaceae	Octoknema	Octoknema affinis Pierre			1	1		KC628082	KC627506
Cameroon	PM5221	TCAFR672-10	Erythropalaceae	Octoknema	Octoknema affinis Pierre			1	1	1	KC628179	KC627574	KC667744
Cameroon	PM5233	COMPL050-13	Erythropalaceae	Octoknema	Octoknema affinis Pierre					1			KC688787
Cameroon	PM5496	TCAFR673-10	Olacaceae	Olax	Olax latifolia Engl.			a	1		KC628198	KC627590
Cameroon	PM5532	TCAFR674-10	Olacaceae	Olax	Olax latifolia Engl.			b	1	1	KC628438	KC627770	KC667952
Gabon	Philippe 233	TCAFR272-10	Olacaceae	Olax	Olax sp.			*		*	KC627981		KC667594
Gabon	Philippe 153	TCAFR045-10	Salicaceae	Oncoba	Oncoba glauca (P.Beauv.) Planch.	1		1	*		KC627964	KC627419
Cameroon	PM5136	TCAFR675-10	Salicaceae	Oncoba	Oncoba glauca (P.Beauv.) Planch.	1		1	1	1	KC628378	KC627726	KC667906
Cameroon	PM5190	TCAFR676-10	Salicaceae	Oncoba	Oncoba glauca (P.Beauv.) Planch.	1		1	1	1	KC628243	KC627622	KC667797
Cameroon	PM5358	COMPL068-13	Salicaceae	Oncoba	Oncoba glauca (P.Beauv.) Planch.	1				1			KC688821
Cameroon	PM5114	TCAFR677-10	Salicaceae	Oncoba	Oncoba mannii Oliv.			1	1	1	KC628229	KC627612	KC667785
Cameroon	PM5189	TCAFR678-10	Salicaceae	Oncoba	Oncoba mannii Oliv.			1	1	1	KC628593	KC627880	KC668075
Cameroon	PM5437	TCAFR679-10	Rutaceae	Oricia	Oricia lecomteana Pierre			1		1	KC628151		KC667720
Cameroon	PM5459	TCAFR680-10	Rutaceae	Oricia	Oricia lecomteana Pierre			1		1	KC628329		KC667866
Cameroon	PM5319	COMPL060-13	Rutaceae	Oricia	Oricia lecomteana Pierre					1			KC688719
Cameroon	PM5138	TCAFR681-10	Lecythidaceae	Oubanguia	Oubanguia alata Baker f.			1	1	1	KC628456	KC627786	KC667965
Cameroon	PM5430	COMPL086-13	Lecythidaceae	Oubanguia	Oubanguia alata Baker f.					1			KC688790
Cameroon	PM4860	COMPL006-13	Lecythidaceae	Oubanguia	Oubanguia laurifolia (Pierre ex De Wild.) Tiegh.			1	1	1	KC627946	KC627404	KC667568
Cameroon	PM5600	COMPL125-13	Lecythidaceae	Oubanguia	Oubanguia laurifolia (Pierre ex De Wild.) Tiegh.					1			KC688727
Cameroon	PM5370	TCAFR682-10	Rubiaceae	Oxyanthus	Oxyanthus laxiflorus K.Schum. ex Hutch. & Dalziel			1		1	KC628369		KC667899
Cameroon	PM5515	TCAFR683-10	Rubiaceae	Oxyanthus	Oxyanthus laxiflorus K.Schum. ex Hutch. & Dalziel			1	1	1	KC628264	KC627636	KC667815
Cameroon	PM5273	COMPL055-13	Rubiaceae	Oxyanthus	Oxyanthus laxiflorus K.Schum. ex Hutch. & Dalziel					1			KC688826
Cameroon	PM4961	TCAFR684-10	Annonaceae	Pachypodanthium	Pachypodanthium sp.			1	1	a	KC628566	KC627861	KC668054
Cameroon	PM5169	TCAFR685-10	Annonaceae	Pachypodanthium	Pachypodanthium sp.			1	1	b	KC628287	KC627655	KC667832
Cameroon	PM5232	COMPL049-13	Annonaceae	Pachypodanthium	Pachypodanthium sp.					a			KC688746
Cameroon	PM5582	TCAFR688-10	Rubiaceae	Pauridiantha	Pauridiantha floribunda (K.Schum. & K.Krause) Bremek.			1	1	1	KC628127	KC627534	KC667700
Cameroon	PM5583	TCAFR689-10	Rubiaceae	Pauridiantha	Pauridiantha floribunda (K.Schum. & K.Krause) Bremek.			1	1	1	KC628603	KC627889	KC668082
Cameroon	PM5357	COMPL067-13	Rubiaceae	Pauridiantha	Pauridiantha floribunda (K.Schum. & K.Krause) Bremek.					1			KC688751
Cameroon	PM5446	TCAFR686-10	Rubiaceae	Pauridiantha	Pauridiantha talbotii (Wernham) Ntore & Dessein			1	1	1	KC628609	KC627894	KC668086
Cameroon	PM5469	TCAFR687-10	Rubiaceae	Pauridiantha	Pauridiantha talbotii (Wernham) Ntore & Dessein			1	1	1	KC628246	KC627625	KC667799
Cameroon	PM5516	COMPL106-13	Rubiaceae	Pauridiantha	Pauridiantha talbotii (Wernham) Ntore & Dessein					1			KC688772
Cameroon	PM5559	COMPL112-13	Rubiaceae	Pauridiantha	Pauridiantha talbotii (Wernham) Ntore & Dessein					1			KC688810
Gabon	Philippe 242	TCAFR105-10	Rubiaceae	Pausinystalia	Pausinystalia johimbe (K.Schum.) Pierre ex Beille			*	*	*	KC627988	KC627438	KC667599
Gabon	Philippe 018	TCAFR106-10	Rubiaceae	Pausinystalia	Pausinystalia macroceras (K.Schum.) Pierre ex Beille	1		1	*		KC628154	KC627553
Gabon	Philippe 251	TCAFR107-10	Rubiaceae	Pausinystalia	Pausinystalia macroceras (K.Schum.) Pierre ex Beille	1		1	1		KC628071	KC627497
Cameroon	PM4894	TCAFR690-10	Rubiaceae	Pausinystalia	Pausinystalia macroceras (K.Schum.) Pierre ex Beille	1		1	1	1	KC628053	KC627482	KC667647
Cameroon	PM5149	TCAFR691-10	Rubiaceae	Pausinystalia	Pausinystalia macroceras (K.Schum.) Pierre ex Beille	1		1	1	1	KC628170	KC627565	KC667735
Cameroon	PM5237	COMPL051-13	Rubiaceae	Pausinystalia	Pausinystalia macroceras (K.Schum.) Pierre ex Beille	1				1			KC688816
Cameroon	PM5355	TCAFR824-10	Rubiaceae	Pavetta	Pavetta sp.			1	1	1	KC628652	KC627924	KC668122
Cameroon	PM5488	COMPL096-13	Rubiaceae	Pavetta	Pavetta sp.					1			KC688764
Cameroon	PM5045	TCAFR692-10	Rubiaceae	Pavetta	Pavetta staudtii Hutch. & Dalziel			1	1	1	KC628412	KC627753	KC667931
Cameroon	PM5069	TCAFR693-10	Rubiaceae	Pavetta	Pavetta staudtii Hutch. & Dalziel			1	1	1	KC628562	KC627858	KC668051
Cameroon	PM5395	COMPL074-13	Rubiaceae	Pavetta	Pavetta staudtii Hutch. & Dalziel					1			KC688786
Cameroon	PM5211	TCAFR694-10	Clusiaceae	Pentadesma	Pentadesma butyracea Sabine			1		1	KC628591		KC668073
Cameroon	PM5391	TCAFR695-10	Clusiaceae	Pentadesma	Pentadesma butyracea Sabine			1		1	KC628674		KC668141
Cameroon	PM5026	TCAFR696-10	Rubiaceae	Petitiocodon	Petitiocodon parviflorum (Keay) Robbr.			1			KC628565
Cameroon	PM5386	TCAFR697-10	Rubiaceae	Petitiocodon	Petitiocodon parviflorum (Keay) Robbr.			1	1	1	KC628073	KC627499	KC667664
Cameroon	PM5460	COMPL088-13	Rubiaceae	Petitiocodon	Petitiocodon parviflorum (Keay) Robbr.					1			KC688819
Cameroon	PM4800	TCAFR698-10	Salicaceae	Phyllobotryon	Phyllobotryon spathulatum Müll.Arg.			a	a	a	KC628607	KC627892	KC668085
Cameroon	PM4868	TCAFR699-10	Salicaceae	Phyllobotryon	Phyllobotryon spathulatum Müll.Arg.			b	b	b	KC628150	KC627550	KC667719
Cameroon	PM5052	COMPL029-13	Salicaceae	Phyllobotryon	Phyllobotryon spathulatum Müll.Arg.					a			KC688744
Cameroon	PM5475	COMPL092-13	Salicaceae	Phyllobotryon	Phyllobotryon spathulatum Müll.Arg.					a			KC688743
Cameroon	PM4980	TCAFR700-10	Annonaceae	Piptostigma	Piptostigma oyemense Pellegr.			1	1	1	KC627994	KC627444	KC667604
Cameroon	PM5075	COMPL032-13	Annonaceae	Piptostigma	Piptostigma oyemense Pellegr.					1			KC688735
Cameroon	PM5421	COMPL083-13	Annonaceae	Piptostigma	Piptostigma oyemense Pellegr.					1			KC688715
Cameroon	PM4891	TCAFR701-10	Sapindaceae	Placodiscus	Placodiscus sp.			a	1	1	KC628343	KC627699	KC667879
Cameroon	PM5125	TCAFR702-10	Sapindaceae	Placodiscus	Placodiscus sp.			b	1	1	KC628097	KC627514	KC667677
Cameroon	PM4998	TCAFR703-10	Apocynaceae	Pleiocarpa	Pleiocarpa rostrata Benth.			1	1	1	KC628006	KC627452	KC667612
Cameroon	PM5296	TCAFR704-10	Apocynaceae	Pleiocarpa	Pleiocarpa rostrata Benth.			1	1	1	KC628152	KC627551	KC667721
Cameroon	PM5540	TCAFR705-10	Apocynaceae	Pleiocarpa	Pleiocarpa rostrata Benth.			1	1	1	KC628605	KC627890	KC668084
Cameroon	PM5038	TCAFR708-10	Annonaceae	Polyceratocarpus	Polyceratocarpus parviflorus (Baker f.) Ghesq.			1	1	1	KC628534	KC627837	KC668029
Cameroon	PM5422	TCAFR709-10	Annonaceae	Polyceratocarpus	Polyceratocarpus parviflorus (Baker f.) Ghesq.			1	1	1	KC628258	KC627633	KC667810
Cameroon	PM5144	COMPL040-13	Annonaceae	Polyceratocarpus	Polyceratocarpus parviflorus (Baker f.) Ghesq.					1			KC688815
Cameroon	PM4940	TCAFR706-10	Rubiaceae	Polysphaeria	Polysphaeria macrophylla K.Schum.			1	1	b	KC628319	KC627679	KC667859
Cameroon	PM5247	TCAFR707-10	Rubiaceae	Polysphaeria	Polysphaeria macrophylla K.Schum.			1	1	a	KC628200	KC627592	KC667759
Cameroon	PM5404	COMPL076-13	Rubiaceae	Polysphaeria	Polysphaeria macrophylla K.Schum.					a			KC688736
Gabon	Philippe 107	TCAFR051-10	Phyllanthaceae	Protomegabaria	Protomegabaria stapfiana (Beille) Hutch.	1		1		b	KC628483		KC667985
Gabon	SIMAB 010119	TCAFR052-10	Phyllanthaceae	Protomegabaria	Protomegabaria stapfiana (Beille) Hutch.	1		1	*	b	KC627991	KC627441	KC667601
Cameroon	PM4877	TCAFR710-10	Phyllanthaceae	Protomegabaria	Protomegabaria stapfiana (Beille) Hutch.	1		1		a	KC628613		KC668090
Cameroon	PM5148	TCAFR711-10	Phyllanthaceae	Protomegabaria	Protomegabaria stapfiana (Beille) Hutch.	1		1	1	a	KC628007	KC627453	KC667613
Cameroon	PM5322	COMPL061-13	Phyllanthaceae	Protomegabaria	Protomegabaria stapfiana (Beille) Hutch.	1				a			KC688792
Cameroon	PM5412	COMPL080-13	Phyllanthaceae	Protomegabaria	Protomegabaria stapfiana (Beille) Hutch.	1				a			KC688725
Cameroon	PM5455	TCAFR712-10	Anacardiaceae	Pseudospondias	Pseudospondias microcarpa (A.Rich.) Engl.			1		1	KC628472		KC667979
Cameroon	PM5584	COMPL121-13	Anacardiaceae	Pseudospondias	Pseudospondias microcarpa (A.Rich.) Engl.					1			KC688827
Cameroon	PM5171	TCAFR713-10	Rubiaceae	Psilanthus	Psilanthus mannii Hook.f.			1	1	a	KC628039	KC627472	KC667635
Cameroon	PM5208	TCAFR714-10	Rubiaceae	Psilanthus	Psilanthus mannii Hook.f.			1	1	b	KC628267	KC627639	KC667817
Cameroon	PM4853	TCAFR717-10	Rubiaceae	Psychotria	Psychotria bimbiensis Bridson & Cheek			1	1	1	KC628377	KC627725	KC667905
Cameroon	PM5342	TCAFR718-10	Rubiaceae	Psychotria	Psychotria bimbiensis Bridson & Cheek			1	1	1	KC628210	KC627601	KC667767
Cameroon	P4775	TCAFR715-10	Rubiaceae	Psychotria	Psychotria dorotheae Wernham			1		1	KC628155		KC667723
Cameroon	PM5019	TCAFR716-10	Rubiaceae	Psychotria	Psychotria dorotheae Wernham			1		1	KC628163		KC667728
Cameroon	PM5347	COMPL063-13	Rubiaceae	Psychotria	Psychotria dorotheae Wernham					1			KC688737
Gabon	SIMAB 010204	TCAFR108-10	Rubiaceae	Psychotria	Psychotria gabonica Hiern			*	*		KC628387	KC627735
Gabon	Philippe 234	TCAFR273-10	Rubiaceae	Psychotria	Psychotria sp.			*	*		KC627987	KC627437
Cameroon	PM5381	TCAFR659-10	Rubiaceae	Psydrax	Psydrax sp.			1		1	KC628227		KC667783
Cameroon	PM5414	TCAFR660-10	Rubiaceae	Psydrax	Psydrax sp.				1	1		KC685080	KC688785
Cameroon	PM5489	COMPL097-13	Rubiaceae	Psydrax	Psydrax sp.					1			KC688823
Cameroon	PM5504	COMPL099-13	Rubiaceae	Psydrax	Psydrax sp.					1			KC688783
Cameroon	PM5143	TCAFR719-10	Olacaceae	Ptychopetalum	Ptychopetalum petiolatum Oliv.			1	1	1	KC628062	KC627490	KC667655
Cameroon	P4777	TCAFR720-10	Euphorbiaceae	Pycnocoma	Pycnocoma macrophylla Benth.			1	1	1	KC628665	KC627933	KC668132
Cameroon	PM5023	TCAFR721-10	Euphorbiaceae	Pycnocoma	Pycnocoma macrophylla Benth.			1	1	1	KC628492	KC627809	KC667992
Cameroon	PM4919	TCAFR722-10	Apocynaceae	Rauvolfia	Rauvolfia mannii Stapf			1	1	1	KC628072	KC627498	KC667663
Cameroon	PM5348	TCAFR723-10	Apocynaceae	Rauvolfia	Rauvolfia mannii Stapf			1	1	1	KC628000	KC627448	KC667607
Cameroon	PM5498	TCAFR724-10	Apocynaceae	Rauvolfia	Rauvolfia mannii Stapf			1	1	1	KC628197	KC627589	KC667757
Cameroon	PM4824	TCAFR725-10	Apocynaceae	Rauvolfia	Rauvolfia vomitoria Afzel.			1	1	1	KC628273	KC627644	KC667822
Cameroon	PM5031	TCAFR726-10	Apocynaceae	Rauvolfia	Rauvolfia vomitoria Afzel.			1	1	1	KC628317	KC627677	KC667857
Cameroon	PM5285	TCAFR727-10	Apocynaceae	Rauvolfia	Rauvolfia vomitoria Afzel.			1	1	1	KC628236	KC627617	KC667792
Cameroon	PM4822	TCAFR728-10	Lecythidaceae	Rhaptopetalum	Rhaptopetalum sp. nov.			1	1	a	KC628360	KC627712	KC667892
Cameroon	PM5345	TCAFR729-10	Lecythidaceae	Rhaptopetalum	Rhaptopetalum sp. nov.			1	1	b	KC628294	KC627660	KC667838
Cameroon	PM5548	TCAFR730-10	Violaceae	Rinorea	Rinorea cauliflora (Oliv.) Kuntze			1	1	b	KC628261	KC627635	KC667813
Cameroon	PM5002	COMPL021-13	Violaceae	Rinorea	Rinorea cauliflora (Oliv.) Kuntze					a			KC688732
Cameroon	PM4913	TCAFR731-10	Violaceae	Rinorea	Rinorea cf. woermanniana (Büttner) Engl.			1		b	KC628108		KC667685
Cameroon	PM5530	TCAFR732-10	Violaceae	Rinorea	Rinorea cf. woermanniana (Büttner) Engl.			1		a	KC628374		KC667903
Cameroon	PM5558	TCAFR733-10	Violaceae	Rinorea	Rinorea cf. woermanniana (Büttner) Engl.			1		a	KC628661		KC668128
Cameroon	PM5046	TCAFR734-10	Violaceae	Rinorea	Rinorea crassifolia (Baker f.) De Wild.			1		1	KC628292		KC667837
Cameroon	PM5372	TCAFR735-10	Violaceae	Rinorea	Rinorea crassifolia (Baker f.) De Wild.			1		1	KC628121		KC667696
Cameroon	PM5413	TCAFR736-10	Violaceae	Rinorea	Rinorea crassifolia (Baker f.) De Wild.			1	1	1	KC628570	KC627864	KC668058
Cameroon	PM4830	TCAFR737-10	Violaceae	Rinorea	Rinorea dentata (P.Beauv.) Kuntze			1		a	KC628672		KC668139
Cameroon	PM5127	TCAFR738-10	Violaceae	Rinorea	Rinorea dentata (P.Beauv.) Kuntze			1		b	KC628505		KC668004
Cameroon	PM5462	TCAFR739-10	Violaceae	Rinorea	Rinorea dentata (P.Beauv.) Kuntze			1	1	a	KC628078	KC627504	KC667667
Cameroon	PM4962	TCAFR740-10	Violaceae	Rinorea	Rinorea gabunensis Engl.			1	1		KC628321	KC627681
Cameroon	PM5289	TCAFR741-10	Violaceae	Rinorea	Rinorea gabunensis Engl.			1		1	KC628281		KC667828
Cameroon	PM5041	TCAFR742-10	Violaceae	Rinorea	Rinorea kamerunensis Engl.			1		1	KC628486		KC667988
Cameroon	PM5200	TCAFR743-10	Violaceae	Rinorea	Rinorea kamerunensis Engl.			1			KC628092
Cameroon	PM5420	TCAFR744-10	Violaceae	Rinorea	Rinorea kamerunensis Engl.			1		1	KC627999		KC667606
Cameroon	PM5162	TCAFR745-10	Violaceae	Rinorea	Rinorea leiophylla M.Brandt			1			KC628552
Cameroon	PM5439	TCAFR746-10	Violaceae	Rinorea	Rinorea leiophylla M.Brandt			1		1	KC628300		KC667844
Cameroon	PM5610	TCAFR747-10	Violaceae	Rinorea	Rinorea leiophylla M.Brandt			1		1	KC627972		KC667588
Cameroon	PM5017	TCAFR748-10	Violaceae	Rinorea	Rinorea lepidobotrys Mildbr.			1		1	KC628618		KC668093
Cameroon	PM5241	TCAFR749-10	Violaceae	Rinorea	Rinorea lepidobotrys Mildbr.			1	1	1	KC628568	KC627862	KC668056
Cameroon	P4807	TCAFR750-10	Violaceae	Rinorea	Rinorea oblongifolia (C.H.Wright) Marqua			1		1	KC628213		KC667770
Cameroon	PM4880	TCAFR751-10	Violaceae	Rinorea	Rinorea oblongifolia (C.H.Wright) Marqua			1		1	KC628106		KC667683
Cameroon	PM4978	TCAFR752-10	Violaceae	Rinorea	Rinorea oblongifolia (C.H.Wright) Marqua			1			KC628086
Cameroon	PM4939	TCAFR753-10	Violaceae	Rinorea	Rinorea sp.2			1		a	KC628467		KC667975
Cameroon	PM5371	TCAFR754-10	Violaceae	Rinorea	Rinorea sp.2			1		b	KC628328		KC667865
Cameroon	PM5484	TCAFR755-10	Violaceae	Rinorea	Rinorea sp.2			1		a	KC628090		KC667673
Cameroon	PM4976	TCAFR756-10	Violaceae	Rinorea	Rinorea subintegrifolia (P.Beauv.) Kuntze			1	1	1	KC628270	KC627641	KC667819
Cameroon	PM5129	TCAFR757-10	Violaceae	Rinorea	Rinorea subintegrifolia (P.Beauv.) Kuntze			1	1		KC628411	KC627752
Cameroon	PM4872	COMPL007-13	Violaceae	Rinorea	Rinorea subintegrifolia (P.Beauv.) Kuntze					1			KC688755
Cameroon	PM4861	TCAFR758-10	Violaceae	Rinorea	Rinorea thomasii Achoundong ined.			1			KC628045
Cameroon	PM4938	TCAFR759-10	Violaceae	Rinorea	Rinorea thomasii Achoundong ined.			1	1	1	KC628579	KC627870	KC668064
Cameroon	PM5401	TCAFR760-10	Violaceae	Rinorea	Rinorea thomasii Achoundong ined.			1		1	KC628203		KC667762
Cameroon	P4792	TCAFR761-10	Rubiaceae	Rothmannia	Rothmannia hispida (K.Schum.) Fagerl.			1	1	1	KC628205	KC627597	KC667764
Cameroon	PM5004	TCAFR762-10	Rubiaceae	Rothmannia	Rothmannia hispida (K.Schum.) Fagerl.			1	1	1	KC628158	KC627556	KC667725
Cameroon	PM5291	TCAFR763-10	Rubiaceae	Rothmannia	Rothmannia talbotii (Wernham) Keay			1	1	1	KC628601	KC627888	KC668081
Cameroon	PM5390	TCAFR764-10	Rubiaceae	Rothmannia	Rothmannia talbotii (Wernham) Keay			1	1	1	KC628416	KC627756	KC667935
Cameroon	PM5135	TCAFR413-10	Rubiaceae	sp.	Rubiaceae sp.			1	1	1	KC628303	KC627668	KC667846
Cameroon	PM5196	TCAFR414-10	Rubiaceae	sp.	Rubiaceae sp.			1	1		KC628139	KC627541
Cameroon	PM5204	TCAFR415-10	Rubiaceae	Rubiaceae sp	Rubiaceae sp.			1		1	KC628218		KC667774
Cameroon	PM5054	TCAFR769-10	Rubiaceae	sp.	Rubiaceae sp.2			1	1		KC628033	KC627469
Cameroon	PM5187	TCAFR770-10	Rubiaceae	sp.	Rubiaceae sp.2			1	1	1	KC628431	KC627765	KC667947
Cameroon	PM5415	TCAFR771-10	Rubiaceae	sp.	Rubiaceae sp.2			1	1	1	KC628545	KC627845	KC668037
Cameroon	P4797	TCAFR772-10	Celastraceae	Salacia	Salacia lehmbachii Loes.			1	1	1	KC628512	KC627825	KC668010
Cameroon	PM4969	TCAFR773-10	Celastraceae	Salacia	Salacia lehmbachii Loes.			1	1	1	KC628027	KC627466	KC667628
Cameroon	PM5214	COMPL045-13	Celastraceae	Salacia	Salacia lehmbachii Loes.					1			KC688777
Cameroon	PM5587	COMPL122-13	Celastraceae	Salacia	Salacia lehmbachii Loes.					1			KC688728
Cameroon	PM5288	TCAFR774-10	Celastraceae	Salacia	Salacia loloensis Loes.			1	1		KC627973	KC627425
Cameroon	PM5588	TCAFR775-10	Celastraceae	Salacia	Salacia loloensis Loes.			1	1	1	KC628167	KC627562	KC667732
Cameroon	PM5087	TCAFR776-10	Celastraceae	Salacia	Salacia sp. nov.			1	1	1	KC628279	KC627650	KC667827
Cameroon	PM5235	TCAFR777-10	Celastraceae	Salacia	Salacia sp. nov.			1	1	1	KC627982	KC627432	KC667595
Cameroon	PM5470	COMPL089-13	Celastraceae	Salacia	Salacia sp. nov.					1			KC688765
Gabon	Philippe 081	TCAFR010-10	Burseraceae	Santiria	Santiria trimera (Oliv.) Aubrév.	1		1	1		KC628481	KC627802
Gabon	Philippe 172	TCAFR011-10	Burseraceae	Santiria	Santiria trimera (Oliv.) Aubrév.	1		1	1		KC628375	KC627724
Gabon	SIMAB 010107	TCAFR012-10	Burseraceae	Santiria	Santiria trimera (Oliv.) Aubrév.	1		1	1	*	KC628049	KC627478	KC667643
Gabon	Philippe 004	TCAFR144-10	Burseraceae	Santiria	Santiria trimera (Oliv.) Aubrév.	1		1	1		KC628350	KC627705
Cameroon	PM5179	TCAFR778-10	Burseraceae	Santiria	Santiria trimera (Oliv.) Aubrév.	1		1		1	KC628551		KC668043
Cameroon	PM5231	TCAFR779-10	Burseraceae	Santiria	Santiria trimera (Oliv.) Aubrév.	1		1	1	1	KC628397	KC627742	KC667922
Cameroon	PM5290	TCAFR780-10	Euphorbiaceae	Sapium	Sapium ellipticum (Hochst.) Pax			1	1		KC628495	KC627812
Cameroon	PM5544	TCAFR781-10	Euphorbiaceae	Sapium	Sapium ellipticum (Hochst.) Pax			1	1		KC628624	KC627904
Gabon	Philippe 005	TCAFR113-10	Malvaceae	Scaphopetalum	Scaphopetalum blackii Mast.	1		b		b	KC628189		KC667751
Gabon	Philippe 086	TCAFR114-10	Malvaceae	Scaphopetalum	Scaphopetalum blackii Mast.	1		b		b	KC628038		KC667634
Cameroon	PM5340	TCAFR782-10	Malvaceae	Scaphopetalum	Scaphopetalum blackii Mast.	1		a	1	a	KC628093	KC627511	KC667675
Cameroon	PM5434	TCAFR783-10	Malvaceae	Scaphopetalum	Scaphopetalum blackii Mast.	1		a	1	a	KC628558	KC627855	KC668049
Cameroon	PM4863	TCAFR784-10	Rubiaceae	Schumanniophyton	Schumanniophyton magnificum (K.Schum.) Harms			1	1	1	KC627963	KC627418	KC667583
Cameroon	PM5383	COMPL071-13	Rubiaceae	Schumanniophyton	Schumanniophyton magnificum (K.Schum.) Harms					1			KC688763
Cameroon	PM4983	TCAFR785-10	Achariaceae	Scottellia	Scottellia klaineana Pierre	1		a	1	1	KC628440	KC627772	KC667954
Cameroon	PM4855	COMPL004-13	Achariaceae	Scottellia	Scottellia klaineana Pierre	1				1			KC688795
Gabon	Philippe 110	TCAFR109-10	Lecythidaceae	Scytopetalum	Scytopetalum klaineanum Pierre ex Engl.	1		b	b	a	KC627975	KC627427	KC667589
Gabon	Philippe 222	TCAFR110-10	Lecythidaceae	Scytopetalum	Scytopetalum klaineanum Pierre ex Engl.	1		a	c	c	KC628275	KC627646	KC667824
Cameroon	PM4802	TCAFR786-10	Lecythidaceae	Scytopetalum	Scytopetalum klaineanum Pierre ex Engl.	1		a	a	a	KC628391	KC627738	KC667917
Cameroon	PM5267	TCAFR787-10	Lecythidaceae	Scytopetalum	Scytopetalum klaineanum Pierre ex Engl.	1		a		b	KC628278		KC667826
Cameroon	PM5382	COMPL070-13	Lecythidaceae	Scytopetalum	Scytopetalum klaineanum Pierre ex Engl.	1				a			KC688794
Cameroon	PM5506	COMPL101-13	Lecythidaceae	Scytopetalum	Scytopetalum klaineanum Pierre ex Engl.	1				a			KC688713
Cameroon	PM5389	TCAFR788-10	Putranjivaceae	Sibangea	Sibangea similis (Hutch.) Radcl.-Sm.			1		1	KC628543		KC668035
Cameroon	PM5493	TCAFR789-10	Putranjivaceae	Sibangea	Sibangea similis (Hutch.) Radcl.-Sm.			1			KC628102
Cameroon	PM5596	COMPL124-13	Putranjivaceae	Sibangea	Sibangea similis (Hutch.) Radcl.-Sm.					1			KC688778
Cameroon	PM4827	TCAFR790-10	Anacardiaceae	Sorindeia	Sorindeia juglandifolia (A.Rich.) Planch. ex Oliv.			1	a	1	KC628182	KC627577	KC667746
Cameroon	PM4949	TCAFR791-10	Anacardiaceae	Sorindeia	Sorindeia juglandifolia (A.Rich.) Planch. ex Oliv.			1	b		KC628277	KC627648
Cameroon	PM5106	TCAFR792-10	Anacardiaceae	Sorindeia	Sorindeia juglandifolia (A.Rich.) Planch. ex Oliv.			1		1	KC628065		KC667658
Cameroon	PM4865	TCAFR793-10	Peridiscaceae	Soyauxia	Soyauxia gabonensis Oliv.			1	1	1	KC628446	KC627777	KC667959
Cameroon	PM5122	TCAFR794-10	Peridiscaceae	Soyauxia	Soyauxia gabonensis Oliv.			1		1	KC628564		KC668053
Cameroon	PM5528	COMPL108-13	Peridiscaceae	Soyauxia	Soyauxia gabonensis Oliv.					1			KC688711
Gabon	SIMAB 030526	TCAFR081-10	Myristicaceae	Staudtia	Staudtia kamerunensis Warb.	1		1	1	*	KC628454	KC627785	KC667963
Cameroon	PM4941	TCAFR795-10	Myristicaceae	Staudtia	Staudtia kamerunensis Warb.	1		1		1	KC628429		KC667945
Cameroon	PM5269	TCAFR796-10	Myristicaceae	Staudtia	Staudtia kamerunensis Warb.	1		1	1	1	KC628405	KC627748	KC667927
Cameroon	PM4857	COMPL005-13	Myristicaceae	Staudtia	Staudtia kamerunensis Warb.	1				1			KC688706
Gabon	Philippe 022	TCAFR040-10	Combretaceae	Strephonema	Strephonema mannii Hook.f.			*		*	KC628112		KC667688
Cameroon	PM4886	TCAFR799-10	Combretaceae	Strephonema	Strephonema pseudocolum A.Chev.			1	1	1	KC628099	KC627515	KC667678
Cameroon	PM5032	COMPL026-13	Combretaceae	Strephonema	Strephonema pseudocolum A.Chev.					1			KC688781
Cameroon	PM5130	COMPL038-13	Combretaceae	Strephonema	Strephonema pseudocolum A.Chev.					1			KC688762
Gabon	Philippe 077	TCAFR192-10	Combretaceae	Strephonema	Strephonema sericeum Hook.f.			*	*		KC628206	KC627598
Gabon	Philippe 033	TCAFR087-10	Olacaceae	Strombosia	Strombosia grandifolia Hook.f.			*	*	*	KC628507	KC627821	KC668006
Gabon	Philippe 134	TCAFR088-10	Olacaceae	Strombosia	Strombosia grandifolia Hook.f.			*		*	KC628085		KC667670
Gabon	Philippe 193	TCAFR089-10	Olacaceae	Strombosia	Strombosia grandifolia Hook.f.			*		*	KC628655		KC668124
Gabon	Philippe 201	TCAFR252-10	Olacaceae	Strombosia	Strombosia grandifolia Hook.f.			*		*	KC628130		KC667703
Gabon	Philippe 193	TCAFR286-10	Olacaceae	Strombosia	Strombosia grandifolia Hook.f.			*		*	KC628228		KC667784
Gabon	Philippe 151	TCAFR091-10	Olacaceae	Strombosia	Strombosia pustulata Oliv.	1		b			KC628459
Gabon	Philippe 112	TCAFR285-10	Olacaceae	Strombosia	Strombosia pustulata Oliv.	1		c	1	b	KC628157	KC627555	KC667724
Cameroon	PM4850	TCAFR800-10	Olacaceae	Strombosia	Strombosia pustulata Oliv.	1		a			KC628409
Cameroon	PM4971	TCAFR801-10	Olacaceae	Strombosia	Strombosia pustulata Oliv.	1		a	1	a	KC628629	KC627907	KC668101
Cameroon	PM5318	COMPL059-13	Olacaceae	Strombosia	Strombosia pustulata Oliv.	1				a			KC688801
Cameroon	PM4965	TCAFR802-10	Olacaceae	Strombosia	Strombosia scheffleri Engl.			1		1	KC628087		KC667671
Cameroon	PM5151	TCAFR803-10	Olacaceae	Strombosia	Strombosia scheffleri Engl.			1	1	1	KC628116	KC627526	KC667691
Cameroon	PM5315	COMPL057-13	Olacaceae	Strombosia	Strombosia scheffleri Engl.					1			KC688809
Cameroon	PM4964	TCAFR804-10	Olacaceae	Strombosia	Strombosia sp.			1	1	1	KC628622	KC627902	KC668097
Cameroon	PM5100	TCAFR805-10	Olacaceae	Strombosia	Strombosia sp.			1	1	1	KC628466	KC627795	KC667974
Cameroon	PM5316	COMPL058-13	Olacaceae	Strombosia	Strombosia sp.					1			KC688761
Gabon	Philippe 092	TCAFR095-10	Olacaceae	Strombosiopsis	Strombosiopsis sereinii Breteler			*			KC627944
Gabon	SIMAB 011107	TCAFR096-10	Olacaceae	Strombosiopsis	Strombosiopsis sereinii Breteler			*			KC627969
Gabon	Philippe 003	TCAFR097-10	Olacaceae	Strombosiopsis	Strombosiopsis tetrandra Engl.	1		b			KC628571
Gabon	Philippe 122	TCAFR098-10	Olacaceae	Strombosiopsis	Strombosiopsis tetrandra Engl.	1		b			KC628435
Gabon	Philippe 174	TCAFR099-10	Olacaceae	Strombosiopsis	Strombosiopsis tetrandra Engl.	1		b			KC628458
Gabon	Philippe 067	TCAFR184-10	Olacaceae	Strombosiopsis	Strombosiopsis tetrandra Engl.	1		b			KC628017
Gabon	Philippe 099	TCAFR198-10	Olacaceae	Strombosiopsis	Strombosiopsis tetrandra Engl.	1		b			KC628389
Cameroon	PM4905	TCAFR806-10	Olacaceae	Strombosiopsis	Strombosiopsis tetrandra Engl.	1		a		1	KC628639		KC668110
Cameroon	PM4974	TCAFR807-10	Olacaceae	Strombosiopsis	Strombosiopsis tetrandra Engl.	1		a		1	KC628288		KC667833
Cameroon	PM4935	TCAFR808-10	Clusiaceae	Symphonia	Symphonia globulifera L.f.			1	1	1	KC628598	KC627885	KC668079
Cameroon	PM5438	TCAFR809-10	Clusiaceae	Symphonia	Symphonia globulifera L.f.			1		1	KC628402		KC667925
Cameroon	PM5227	TCAFR810-10	Sapotaceae	Synsepalum	Synsepalum stipulatum (Radlk.) Engl.			1	1		KC628111	KC627523
Cameroon	PM5294	TCAFR811-10	Sapotaceae	Synsepalum	Synsepalum stipulatum (Radlk.) Engl.			1	1	1	KC628134	KC627538	KC667707
Cameroon	PM4987	COMPL017-13	Sapotaceae	Synsepalum	Synsepalum stipulatum (Radlk.) Engl.					1			KC688717
Cameroon	PM4951	TCAFR812-10	Myrtaceae	Syzygium	Syzygium rowlandii Sprague			1		1	KC627942		KC667565
Cameroon	PM5384	TCAFR813-10	Myrtaceae	Syzygium	Syzygium rowlandii Sprague			1		1	KC628455		KC667964
Cameroon	PM5508	COMPL102-13	Myrtaceae	Syzygium	Syzygium rowlandii Sprague					1			KC688771
Gabon	MP046	TCAFR163-10	Myrtaceae	Syzygium	Syzygium sp.			*		*	KC628432		KC667948
Gabon	SIMAB 011301	TCAFR140-10	Myrtaceae	Syzygium	Syzygium staudtii (Engl.) Mildbr.			*			KC628184
Cameroon	PM4810	TCAFR814-10	Apocynaceae	Tabernaemontana	Tabernaemontana brachyantha Stapf			1	1	1	KC628054	KC627483	KC667648
Cameroon	PM5590	TCAFR815-10	Apocynaceae	Tabernaemontana	Tabernaemontana brachyantha Stapf			1	1		KC628614	KC627896
Cameroon	PM4864	TCAFR816-10	Apocynaceae	Tabernaemontana	Tabernaemontana crassa Benth.			1	1	a	KC628637	KC627912	KC668108
Cameroon	PM4911	TCAFR817-10	Apocynaceae	Tabernaemontana	Tabernaemontana crassa Benth.			1	1	a	KC628340	KC627696	KC667876
Cameroon	PM5116	TCAFR818-10	Apocynaceae	Tabernaemontana	Tabernaemontana crassa Benth.			1	1	b	KC628055	KC627484	KC667649
Cameroon	PM4893	TCAFR819-10	Fabaceae	Talbotiella	Talbotiella korupensis Mackinder & Wieringa			1	1	1	KC628406	KC627749	KC667928
Cameroon	PM5018	TCAFR820-10	Fabaceae	Talbotiella	Talbotiella korupensis Mackinder & Wieringa			1	1	1	KC628128	KC627535	KC667701
Cameroon	PM5225	COMPL047-13	Fabaceae	Talbotiella	Talbotiella korupensis Mackinder & Wieringa					1			KC688730
Cameroon	PM5117	TCAFR821-10	Dichapetalaceae	Tapura	Tapura africana Oliv.			1		1	KC628511		KC668009
Cameroon	PM5141	TCAFR822-10	Dichapetalaceae	Tapura	Tapura africana Oliv.			1		1	KC628349		KC667884
Cameroon	PM4921	TCAFR825-10	Phyllanthaceae	Thecacoris	Thecacoris sp.			1	1	1	KC628465	KC627794	KC667973
Cameroon	PM5132	TCAFR826-10	Phyllanthaceae	Thecacoris	Thecacoris sp.			1		1	KC627996		KC667605
Cameroon	PM5471	COMPL090-13	Phyllanthaceae	Thecacoris	Thecacoris sp.					1			KC688754
Cameroon	PM5014	TCAFR827-10	Moraceae	Treculia	Treculia acuminata Baill.			1	1	a	KC628190	KC627582	KC667752
Cameroon	PM5104	TCAFR828-10	Moraceae	Treculia	Treculia acuminata Baill.			1	1	a	KC628642	KC627915	KC668113
Cameroon	PM5352	COMPL065-13	Moraceae	Treculia	Treculia acuminata Baill.					b			KC688770
Cameroon	PM5035	TCAFR829-10	Moraceae	Treculia	Treculia africana Desc.			1	1		KC628540	KC627842
Cameroon	PM5070	TCAFR830-10	Moraceae	Treculia	Treculia africana Desc.			1	1	1	KC628242	KC627621	KC667796
Cameroon	PM5229	COMPL048-13	Moraceae	Treculia	Treculia africana Desc.					1			KC688797
Gabon	SIMAB 012015	TCAFR078-10	Moraceae	Treculia	Treculia obovoidea N.E.Br.			*	*		KC628408	KC627751
Gabon	SIMAB 012015	TCAFR125-10	Moraceae	Treculia	Treculia obovoidea N.E.Br.			*	*	*	KC628216	KC627606	KC667772
Cameroon	P4805	TCAFR831-10	Rubiaceae	Tricalysia	Tricalysia achoundongiana Robbr. & Sonké & Kenfack			1	1	a	KC628004	KC627450	KC667610
Cameroon	PM4885	TCAFR832-10	Rubiaceae	Tricalysia	Tricalysia achoundongiana Robbr. & Sonké & Kenfack			1	1	b	KC628422	KC627760	KC667940
Cameroon	PM5266	COMPL054-13	Rubiaceae	Tricalysia	Tricalysia achoundongiana Robbr. & Sonké & Kenfack					c			KC688806
Gabon	Philippe 042	TCAFR159-10	Rubiaceae	Tricalysia	Tricalysia pallens Hiern			*	*		KC628058	KC627487
Gabon	MP205	TCAFR255-10	Rubiaceae	Tricalysia	Tricalysia sp.			*	*		KC628623	KC627903
Cameroon	PM5056	TCAFR767-10	Rubiaceae	Tricalysia	Tricalysia sp.			1		1	KC628180		KC667745
Cameroon	PM5209	TCAFR768-10	Rubiaceae	Tricalysia	Tricalysia sp.			1	1	1	KC628091	KC627510	KC667674
Cameroon	PM5057	COMPL030-13	Rubiaceae	Tricalysia	Tricalysia sp.					1			KC688757
Cameroon	PM5108	TCAFR841-10	Meliaceae	Trichilia	Trichilia prieuriana A.Juss.			1	1		KC627970	KC627423
Cameroon	PM5451	TCAFR842-10	Meliaceae	Trichilia	Trichilia prieuriana A.Juss.			1	1	1	KC628173	KC627568	KC667738
Cameroon	PM5534	COMPL109-13	Meliaceae	Trichilia	Trichilia prieuriana A.Juss.					1			KC688796
Cameroon	PM5332	TCAFR833-10	Meliaceae	Trichilia	Trichilia sp.			1	1	1	KC628254	KC627631	KC667807
Cameroon	PM5453	TCAFR834-10	Meliaceae	Trichilia	Trichilia sp.			1	1	1	KC628372	KC627722	KC667901
Cameroon	PM5481	COMPL094-13	Meliaceae	Trichilia	Trichilia sp.					1			KC688724
Gabon	Philippe 104	TCAFR002-10	Anacardiaceae	Trichoscypha	Trichoscypha acuminata Engl.			*	*		KC628403	KC627746
Gabon	Philippe 044	TCAFR161-10	Anacardiaceae	Trichoscypha	Trichoscypha acuminata Engl.			*	*		KC628423	KC627761
Gabon	MPADN0001	TCAFR287-10	Anacardiaceae	Trichoscypha	Trichoscypha acuminata Engl.			*	*	*	KC628334	KC627691	KC667871
Gabon	Philippe 136	TCAFR001-10	Anacardiaceae	Trichoscypha	Trichoscypha arborea (A.Chev.) A.Chev.			*	*	*	KC628094	KC627512	KC667676
Cameroon	PM4842	TCAFR835-10	Anacardiaceae	Trichoscypha	Trichoscypha klainei Lecomte			1		1	KC628611		KC668088
Cameroon	PM5051	TCAFR836-10	Anacardiaceae	Trichoscypha	Trichoscypha klainei Lecomte			1	1	1	KC628636	KC627911	KC668107
Cameroon	PM5091	COMPL034-13	Anacardiaceae	Trichoscypha	Trichoscypha klainei Lecomte					1			KC688760
Gabon	Philippe 076	TCAFR191-10	Anacardiaceae	Trichoscypha	Trichoscypha patens (Oliv.) Engl.	1				1			KC688775
Cameroon	PM4897	TCAFR837-10	Anacardiaceae	Trichoscypha	Trichoscypha patens (Oliv.) Engl.	1		1	1	1	KC628299	KC627664	KC667843
Cameroon	PM5076	TCAFR838-10	Anacardiaceae	Trichoscypha	Trichoscypha patens (Oliv.) Engl.	1		1	1	1	KC628379	KC627727	KC667907
Cameroon	PM5027	TCAFR839-10	Anacardiaceae	Trichoscypha	Trichoscypha preussii Engl.			1	1	1	KC628192	KC627584	KC667753
Cameroon	PM5444	TCAFR840-10	Anacardiaceae	Trichoscypha	Trichoscypha preussii Engl.			1		1	KC628222		KC667778
Cameroon	PM4825	TCAFR843-10	Anacardiaceae	Trichoscypha	Trichoscypha sp.			1		1	KC628010		KC667615
Cameroon	PM5119	TCAFR844-10	Anacardiaceae	Trichoscypha	Trichoscypha sp.			1	1	1	KC628649	KC627921	KC668119
Cameroon	PM5313	TCAFR845-10	Anacardiaceae	Trichoscypha	Trichoscypha sp.			1		1	KC628633		KC668105
Cameroon	PM5058	TCAFR846-10	Anacardiaceae	Trichoscypha	Trichoscypha sp.1			1		1	KC628024		KC667625
Cameroon	PM5522	TCAFR847-10	Anacardiaceae	Trichoscypha	Trichoscypha sp.1			1	1	1	KC628171	KC627566	KC667736
Cameroon	PM5535	TCAFR848-10	Anacardiaceae	Trichoscypha	Trichoscypha sp.1			1		1	KC628578		KC668063
Cameroon	PM4862	TCAFR849-10	Anacardiaceae	Trichoscypha	Trichoscypha sp.3			1	1		KC628185	KC627580
Cameroon	PM5494	TCAFR850-10	Anacardiaceae	Trichoscypha	Trichoscypha sp.3			1			KC628088
Cameroon	PM5499	TCAFR851-10	Anacardiaceae	Trichoscypha	Trichoscypha sp.3			1		1	KC628037		KC667633
Cameroon	PM5071	TCAFR852-10	Anacardiaceae	Trichoscypha	Trichoscypha sp.4			1			KC627966
Cameroon	PM5215	TCAFR853-10	Anacardiaceae	Trichoscypha	Trichoscypha sp.4			1	a	1	KC627968	KC627422	KC667586
Cameroon	PM5388	TCAFR854-10	Anacardiaceae	Trichoscypha	Trichoscypha sp.4			1	b	1	KC628141	KC627542	KC667712
Cameroon	PM4992	TCAFR855-10	Anacardiaceae	Trichoscypha	Trichoscypha sp.5			1		1	KC628394		KC667919
Cameroon	PM5328	TCAFR856-10	Anacardiaceae	Trichoscypha	Trichoscypha sp.5			1	1	1	KC628318	KC627678	KC667858
Cameroon	PM5377	TCAFR857-10	Anacardiaceae	Trichoscypha	Trichoscypha sp.5			1	1	1	KC628620	KC627900	KC668095
Cameroon	PM4875	TCAFR858-10	Meliaceae	Turraeanthus	Turraeanthus mannii Baill.			1	1		KC628095	KC627513
Cameroon	PM5123	TCAFR859-10	Meliaceae	Turraeanthus	Turraeanthus mannii Baill.			1		1	KC628330		KC667867
Cameroon	PM5175	COMPL041-13	Meliaceae	Turraeanthus	Turraeanthus mannii Baill.					1			KC688769
Gabon	Philippe 017	TCAFR054-10	Phyllanthaceae	Uapaca	Uapaca guineensis Müll.Arg.			*			KC628477
Gabon	Philippe 161	TCAFR055-10	Phyllanthaceae	Uapaca	Uapaca guineensis Müll.Arg.			*		*	KC628239		KC667794
Cameroon	PM4817	TCAFR860-10	Phyllanthaceae	Uapaca	Uapaca staudtii Pax			1		1	KC628129		KC667702
Cameroon	PM5202	TCAFR861-10	Phyllanthaceae	Uapaca	Uapaca staudtii Pax			1		1	KC627945		KC667567
Cameroon	PM5385	COMPL072-13	Phyllanthaceae	Uapaca	Uapaca staudtii Pax					1			KC688825
Cameroon	PM5591	COMPL123-13	Phyllanthaceae	Uapaca	Uapaca staudtii Pax					1			KC688767
Cameroon	PM4848	TCAFR866-10	Annonaceae	Uvariastrum	Uvariastrum pynaertii De Wild.			1	1		KC628283	KC627652
Cameroon	PM5033	TCAFR867-10	Annonaceae	Uvariastrum	Uvariastrum pynaertii De Wild.			1	1	1	KC628249	KC627628	KC667802
Cameroon	PM4812	TCAFR868-10	Annonaceae	Uvariodendron	Uvariodendron connivens (Benth.) R.E. Fr.			1	1	1	KC627977	KC627429	KC667591
Cameroon	PM4979	COMPL015-13	Annonaceae	Uvariodendron	Uvariodendron connivens (Benth.) R.E. Fr.					1			KC688780
Cameroon	PM5373	TCAFR862-10	Annonaceae	Uvariopsis	Uvariopsis bakeriana (Hutch. & Dalziel) Robyns & Ghesq.			1	1	1	KC628178	KC627573	KC667743
Cameroon	PM4811	TCAFR863-10	Annonaceae	Uvariopsis	Uvariopsis korupensis Gereau & Kenfack			1	1	1	KC628268	KC627640	KC667818
Cameroon	PM5226	TCAFR864-10	Annonaceae	Uvariopsis	Uvariopsis korupensis Gereau & Kenfack			1	1		KC628417	KC627757
Cameroon	PM5520	TCAFR865-10	Annonaceae	Uvariopsis	Uvariopsis korupensis Gereau & Kenfack			1	1		KC628346	KC627702
Cameroon	PM5115	TCAFR482-10	Rubiaceae	Cuviera	Cuviera wernhamii Cheek			1		1	KC628252		KC667805
Cameroon	PM5186	TCAFR869-10	Rutaceae	Vepris	Vepris soyauxii (Engl.) Mziray			1	1	1	KC628126	KC627533	KC667699
Cameroon	PM5275	TCAFR870-10	Rutaceae	Vepris	Vepris soyauxii (Engl.) Mziray			1			KC628323
Cameroon	PM5048	TCAFR871-10	Lamiaceae	Vitex	Vitex grandifolia Gürke			1		1	KC627954		KC667575
Cameroon	PM4896	TCAFR872-10	Lamiaceae	Vitex	Vitex sp.1			1	1	1	KC628434	KC627767	KC667950
Cameroon	PM5286	TCAFR873-10	Lamiaceae	Vitex	Vitex sp.1			1	1		KC628301	KC627666
Cameroon	PM5323	TCAFR874-10	Lamiaceae	Vitex	Vitex sp.3			1	1		KC628101	KC627516
Cameroon	PM5472	COMPL091-13	Lamiaceae	Vitex	Vitex sp.3			1		1	KC628337		KC667874
Cameroon	PM5359	COMPL069-13	Lamiaceae	Vitex	Vitex sp.3					1			KC688714
Cameroon	PM4871	TCAFR875-10	Lamiaceae	Vitex	Vitex sp.6			1	1		KC628351	KC627706
Cameroon	PM5435	TCAFR876-10	Lamiaceae	Vitex	Vitex sp.6			1			KC628442
Cameroon	PM4841	TCAFR877-10	Apocynaceae	Voacanga	Voacanga psilocalyx Pierre ex Stapf			1	1	1	KC628529	KC627835	KC668024
Cameroon	PM5593	TCAFR878-10	Apocynaceae	Voacanga	Voacanga psilocalyx Pierre ex Stapf			1	1		KC628370	KC627720
Cameroon	PM4888	TCAFR879-10	Melastomataceae	Warneckea	Warneckea jasminoides (Gilg) Jacq.-Fél.			1	1	1	KC628164	KC627560	KC667729
Cameroon	PM5253	TCAFR880-10	Melastomataceae	Warneckea	Warneckea jasminoides (Gilg) Jacq.-Fél.			1	1	1	KC628658	KC627927	KC668125
Cameroon	PM5344	COMPL062-13	Melastomataceae	Warneckea	Warneckea jasminoides (Gilg) Jacq.-Fél.					1			KC688722
Cameroon	PM5047	TCAFR881-10	Melastomataceae	Warneckea	Warneckea membranifolia (Hook.f.) Jacq.-Fél.	1		a	1	a	KC628462	KC627791	KC667970
Cameroon	PM5234	TCAFR882-10	Melastomataceae	Warneckea	Warneckea membranifolia (Hook.f.) Jacq.-Fél.	1		a	1	a	KC628335	KC627692	KC667872
Cameroon	PM4818	TCAFR883-10	Melastomataceae	Warneckea	Warneckea pulcherrima (Gilg) Jacq.-Fél.			1	1	1	KC628209	KC627600	KC667766
Cameroon	PM5112	TCAFR884-10	Melastomataceae	Warneckea	Warneckea pulcherrima (Gilg) Jacq.-Fél.			1	1	1	KC628577	KC627869	KC668062
Cameroon	PM5408	COMPL078-13	Melastomataceae	Warneckea	Warneckea pulcherrima (Gilg) Jacq.-Fél.					1			KC688747
Gabon	Philippe 167	TCAFR228-10	Melastomataceae	Warneckea	Warneckea sp.			*		*	KC628586		KC668071
Gabon	MP192	TCAFR246-10	Melastomataceae	Warneckea	Warneckea sp.			*		*	KC628410		KC667930
Cameroon	PM4901	TCAFR885-10	Annonaceae	Xylopia	Xylopia acutiflora (Dunal) A.Rich.			1	1	a	KC628519	KC627829	KC668016
Cameroon	PM5060	TCAFR886-10	Annonaceae	Xylopia	Xylopia acutiflora (Dunal) A.Rich.			1	1		KC628521	KC627830
Cameroon	PM5263	TCAFR887-10	Annonaceae	Xylopia	Xylopia acutiflora (Dunal) A.Rich.			1	1	b	KC627989	KC627439	KC667600
Cameroon	PM5594	TCAFR888-10	Annonaceae	Xylopia	Xylopia aethiopica (Dunal) A.Rich.			1	1	1	KC628042	KC627474	KC667638
Cameroon	PM5185	COMPL043-13	Annonaceae	Xylopia	Xylopia aethiopica (Dunal) A.Rich.					1			KC688750
Gabon	Philippe 149	TCAFR216-10	Annonaceae	Xylopia	Xylopia sp.			*	*	*	KC628114	KC627525	KC667689
Gabon	Philippe 220	TCAFR264-10	Annonaceae	Xylopia	Xylopia sp.			*	*	*	KC628651	KC627923	KC668121
Cameroon	PM5525	TCAFR889-10	Annonaceae	Xylopia	Xylopia sp.1			1	1	1	KC628373	KC627723	KC667902
Cameroon	PM5547	COMPL111-13	Annonaceae	Xylopia	Xylopia sp.1					1			KC688824
Cameroon	PM5458	TCAFR890-10	Rutaceae	Zanthoxylum	Zanthoxylum gilletii (De Wild.) P.G.Waterman			1	1	a	KC628014	KC627459	KC667617
Cameroon	PM5474	TCAFR891-10	Rutaceae	Zanthoxylum	Zanthoxylum gilletii (De Wild.) P.G.Waterman			1	1	b	KC628407	KC627750	KC667929
Cameroon	PM5526	TCAFR892-10	Rutaceae	Zanthoxylum	Zanthoxylum gilletii (De Wild.) P.G.Waterman			1		a	KC628464		KC667972
Cameroon	PM5537	TCAFR893-10	Rutaceae	Zanthoxylum	Zanthoxylum gilletii (De Wild.) P.G.Waterman			1		a	KC628645		KC668115
Legend:
*When a good quality sequence was obtained and when the chromatogram was thoroughly checked, “1” or a letter is indicated in the corresponding column. A letter means that intra-specific polymorphism was observed and the different letters indicate which samples have (di)similar sequences. For the assignation to a genus of the samples from Gabon on the Cameroon database with a BLAST method, we used…
GC : species present in the datasets from both Cameroon and Gabon
